# Supplementary material for: Systematic Analysis of the R2R3-MYB Family in Camellia sinensis: Evidence for Galloylated Catechins Biosynthesis Regulation
Source: Front Plant Sci. 2022 Jan 3;12:782220. doi: 10.3389/fpls.2021.782220 (PMC8762170; doi:10.3389/fpls.2021.782220)
Supplement: Supplementary file 2 [file Data_Sheet_2.xlsx]

## Sheet: Table S1
Table S1. List of qPCR primers used in this study
Gene ID	Gene name	Primers
TEA027012	CsMYB2	qCsMYB2-F: TGGCGTGAACTTCCCAATGA
		qCsMYB2-R: TTCCCCGTTTCACGTTTGGA
TEA033589	CsMYB3	qCsMYB3-F: TGGTCATTGGAACTGGCGTG
		qCsMYB3-R: GCTTTGGTGTACTTTCCCCG
TEA006889	CsMYB5	qCsMYB5-F: ACCTGCGTCCCAATGTGAAA
		qCsMYB5-R: ATCGCTTCTTGAGGTGGGTG
TEA033593	CsMYB8	qCsMYB8-F: GCGCAAAAACCACGCTCTAA
		qCsMYB8-R: GTGGGGGTGAGAATTGGGAG
TEA017225	CsMYB10	qCsMYB10-F: CACACCCACCTGAAAAAGCG
		qCsMYB10-R: CCCAATAGCAGGGCCAGTAG
TEA022451	CsMYB11	qCsMYB11-F: AAATGGTCTGCAATCGCTGC
		qCsMYB11-R: ATGCTTGTGATTGGGTCCGT
TEA025886	CsMYB13	qCsMYB13-F: CCAGGGCGAACAGACAATGA
		qCsMYB13-R: CATCCGACCCAGACGAAGTG
TEA033191	CsMYB18	qCsMYB18-F: CGGTGGTCTCTGATAGCTGG
		qCsMYB18-R: AACCCACATGACACAAGGGG
TEA023874	CsMYB22	qCsMYB22-F: GGCCTACTTCGTTGCGGTAA
		qCsMYB22-R: GTTCGTCCTGGCAATCTCCC
TEA032503	CsMYB23	qCsMYB23-F: GCTGCAGGCTTACTTCGTTG
		qCsMYB23-R: ATCCGTTCGTCCTGGCAATC
TEA000825	CsMYB25	qCsMYB25-F: TGGCATCCAAGAGAACTGAGTC
		qCsMYB25-R: GCACCATGGCTTTCGATGAC
TEA004616	CsMYB28	qCsMYB28-F: TGGCGGCTCCTAAGAACAAC
		qCsMYB28-R: GATTCCCAGCGTTTTGAGCC
TEA001090	CsMYB29	qCsMYB29-F: ACCAATGGGTTGGAATGGGT
		qCsMYB29-R: CCGGTGAAGGTGGAGTTCAA
TEA029017	CsMYB30	qCsMYB30-F: GGTCCTTGATTGCTGGGAGA
		qCsMYB30-R: CGGCGAAGTTGTCGTCATTT
TEA004608	CsMYB31	qCsMYB31-F: CCGACCGCAGTCAAGAAGAA
		qCsMYB31-R: TTCAAGCCTTGGTTGGGAGG
TEA002308	CsMYB32	qCsMYB32-F: AGTCTCTGCAATGGGTTGCT
		qCsMYB32-R: TCCGACAAGCAAACATCCCT
TEA031375	CsMYB34	qCsMYB34-F: ACCAAGCGCAACCTCAACTA
		qCsMYB34-R: GTACGGACTAGGCGTGATGG
TEA014311	CsMYB37	qCsMYB37-F: TCTTGGCAACCGATGGTCTC
		qCsMYB37-R: TATTCGGGTCGGTTCCTTGG
TEA027333	CsMYB39	qCsMYB39-F: TTATCGCTGGAAGGCTACCG
		qCsMYB39-R: GGGCATTGGGTTCTGTTCCT
TEA012130	CsMYB42	qCsMYB42-F: GCGGATGACAAACCGTCTTC
		qCsMYB42-R: CGAGGTTTGCTCCCTCAGAA
TEA012145	CsMYB43	qCsMYB43-F: AGCCGGTCAGTAGTAGTGGT
		qCsMYB43-R: ATTGCAGCCACCAAGACCAT
TEA014056	CsPAL	qPAL-F: GAAGGCCTTGCATTAGTGAATG
		qPAL-R: TATGGGTCAAATGGTCCGTAAA
TEA026294	CsF3'5'H	qF3'5'H-F: AAAGTAATTGGAAGAAACCGCC
		qF3'5'H-R: TAGGAATACTGAGGGGAACTGA
TEA023790	CsF3H	qF3H-F: GACCTACTTCTCATACCCGATC
		qF3H-R: AGTCCATCAATTTCTCGCTGTA
TEA027582	CsLAR	qLAR-F: GTGTTGGAATCTGTGTCCGCAG
		qLAR-R: CTCCATGAATGCTTGATCCTTG
TEA010322	CsANS	qANS-F: CTCCATCGTGGACTCGTTAATA
		qANS-R: AGAATGATCTTCTCCTTGGGTG
TEA022960	CsANR	qANR-F: AACCAGCAATTCAAGGAGTAGT
		qANR-R: TCCCATTGAGCTTATTGATCGA
TEA006643	CsFLS	qFLS-F2: ATGGAGGTAGAGAGAGTGCAAGCC
		qFLS-R2: GTGGTTGAGAGAGGGAGATCACGG
TEA032730	CsDFR	qDFR-F: ATGAAAGACTCTGTTGCTTCTG
		qDFR-R: TGCTTCACCTTCTTTAAATTCG
TEA014864	CsC4H	qC4H-F: GGCATAGCAGAACTTGTAAACC
		qC4H-R: TTTGACTACAGCTTGGAGGTAG
TEA025906	Cs4CL	q4CL-F: GATGTGATCATGTGTGTGCTAC
		q4CL-R: CGCAATCGTCACCTTATACTTG
TEA009664	CsSCPL1A7	qSCPL1A7-F2: CGCGCCAATATACTATATGTAGAT
		qSCPL1A7-R2: ATAAGAATCACCACCAATGTATAG
TEA019484	CsActin	qActin-F: GCCATATTTGATTGGAATGG
		qActin-R: GGTGCCACAACCTTGATCTT

## Sheet: Table S2
Table S2. Tea plant R2R3-MYB Protein Sequences and corresponding names
Gene ID	Locus ID	Name	Locus ID in Chen's Work	Name of Chen's Work	Amino Acid Sequence
TEA000452	Not Found	CsMYB44	CSS0048164	CsMYB2	MKEMNNHMAESGRGGGDKIRGSWSPEEDATLMRLVEQHGPCNWAVISTGIPGRSGKSCRLRWINQLSPAVQHRPFTPAEDAVILKAHSVYGNRWATIARQLPGRTDNAIKNHWNSTLRRRSKEADAEESISVVETEEEEELGAKRMRFRTVVECNAAAAAAEERRRDLPKTSLTLSPPGESQAARGEVVKKNEEARIMRGDDADEREERSTVLNHRALRNMIRRMIAEEVAKDGELDFPKFYEDNHTSKKTNDWIHPKCRELHQEMVNVQAAAIESGMPLTQEEISRQVLGQKKRYLLGFGSGPQPSTIFATRAHDKDMEAMRAEVEALREERQKDHDELMKEQEERERCYNELLKE
TEA000547	CSS0040328	CsMYB4b	CSS0040328	CsMYB3	MGRSPCCEKAHTNKGAWTKEEDDRLIAYIRAHGEGCWRSLPKAAGLLRCGKSCRLRWINYLRPDLKRGNFTEEEDELIIKLHSLLGNKWSLIAGRLPGRTDNEIKNYWNTHIRRKLMNRGIDPATHRPINEPAAADVTTISFATAATKEEEEKDISGFSIKEEKSPVRECCPDLNLELRISPPYQNQSDQPLKTTSSVLCFSCSLGIQNSEECSCGDGTSSSNTGYDFLGLKSGVLDYRSLEMK
TEA000749	CSS0014730	CsMYB94a	CSS0014730	CsMYB4	MGRPPCCDKTGVKKGPWTPEEDIFLVSYIQENGPGNWRAVPTNTGLLRCSKSCRLRWTNYLRPGIKRGNFTDHEEKMIIHLQALLGNRWAAIASYLPQRTDNDIKNYWNTHLKKKLKKLNGHEHGHSQDGFSASQSSSVSKGQWERRLQTDIHMAKKALCDALSIDKSTNLNDLKPYPNGYSHPRSTSPPAAQSSSTTYASSTENIARLLQNWMKGSPKSSQTSSETTTQNSNNPSEGTLSATTPEGFDSLFSFHSSNSDASQSVTVDETATNFTHETCLFQDESKPSLENQVPLSLLEKWLFDDGAAAQGHGDLLDMSLGENDEFF
TEA000825	CSS0027686	CsMYB25	CSS0027686	CsMYB5	MASKRTESMKKEINRGAWTAEEDQKLAEVIESHGAKRWKTIAIKAGLNRCGKSCRLRWMNYLRPNIKRGNITDQEEDLIFRLHKLLGNRWSLIAGRLPGRTDNEIKNYWNSHLSKKINQMEKQNEGSRGELGSKTKRRRVVEKANEDMKGEETSNGGEDSKINFDHDDFFDFSNEKLCIHGGGHEPEKNGMKSSSARMETGLDWFLNLWDDNETENGGGHCVCF
TEA001022	CSS0036526	CsMYB9c	CSS0036526	CsMYB6	MVRAPCCDENSGLIKKGPWTPEEDEKLLDYVQLHGHGSWRALPKRAGLNRCGKSCRLRWTNYLRPDIKRGKYSDEEEQIIINLHSVLGNKWSKIASHLPGRTDNEIKNHWNTHLRKKLLQRGIDPQTHKPISDLNLLANLAHLLYASNLTNLMNPWDNNNAFRQHSDATTQLVKIQLLQTMMQVINTTTPLPNIAQTQTSLSGHYNNNNTTIPQQAPLEFPNLDVNVNSQQQFNDFADIDKAIAWFGDGFQPQVVGANCNNMNSDCHTQSSESALPSINQVESKIGPTYASSQSPTSNIFEAWEKFLDDEGHSWEDIL
TEA001090	CSS0033811	CsMYB29	CSS0033811	CsMYB7	MAPRNVNNGAGRKVYNKGAWTSEEDRKLTQYIEVHGAKKWKTVATKSGLNRCGKSCRLRWLNYLRPNIKRGNISDEEEDLIVRLHKLLGNRWSLIAGRLPGRTDNEIKNYWNSHLNKKINKGKTTSTSTAQERTTPEAAAGVSEVEREGGGGSRNPEVTFNVNEFFDFSTEGTNGLEWVNKFLELDDGQWISEKRSTLVSSALTSFSNRLNSTFTGSDLQWRRRAV
TEA001795	CSS0018306	CsMYB102b	CSS0047279	CsMYB8	MGRTPCCEKNGLKKGPWTPEEDQKLIDYIQKHGYGNWRTLPKNAGLQRCGKSCRLRWTNYLRPDIKRGRFSFEEEETIIQLHSILGNKWSAIAAQLPGRTDNEIKNYWNTHIRKRLLRMGIDPVTHSPRLDLLELSSILSSSLYNSSQMNLSRLLGLQQPLVNPEILRLATSLLSSQQCENPNPNFLLQNVQENQVCNPNQVQNQLVLPNQNQTLLQEIEENHEIPVCTTLSTPCVPFASDAQLMEPNVHQFSSNLTDFSSQNCQLNHWQSHEMPSNLTEDYGALSSYGYYASDQSIMDPHPSDQNSNFQSYNSNNFSFASGLSTLTTPSSSPAPLNSNSTYINSSSTVTEDERESYCSGMLKFEIPDMLDVSEYM
TEA002040	Not Found	CsMYB1	Not Found	Not Found	MELKIDSNLHGCYCRSSKVTEREREKQRSLKVDLAGEGCRSLKVDLTKVTDLAKVDLAGEGHRSSKGLKIDMSSVSKSASSSSDEDVELRRGPWTLEEDTLLIHYIACHGEGRWNLLAKRSGLKRTGKSCRLRWLNYLKPDVKRGNLTPEEQLLILELHSKWGNRWSKIAKHLPGRTDNEIKNYWRTRVQKQARHLKIDPNSAAFQEVIRCFWMPRLIQKIRGSSSPSSVILSQNLAIASRPLINHSSLPPQVSPQANVYTSETTNNLDHHVKNSSLEHSTSPSVSSSESMNISHMTQVSEYPIEAMGNSHDYNTFLKGGCYNVENISYDMETFNISSVEFENSIGGCHVSQSNWIDNEFGDSFWNMDELWQFKQLQERGT
TEA002210	CSS0015964	CsMYB62b	CSS0015964	CsMYB10	MSTVSDRVSNGSQEEFELRRGPWTPEEDNLLIHYITCHGEGRWNLLAKSAGLKRNGKSCRLRWLNYLKPDIKRGNLTPQEQLLILELHSKWGNRWSKIAQHLHGRTDNEIKNYWRTRVQKQARQLKIECNSKGFLEAIRCVWMPRLLEQMKQTPSPSSSSSHSTPLSTMEAQNFTITSLHPNLQAPLTLSCLQPSKLESLNQPIEESSSMTKSIIGFPDSMRTSQLPDILEHPTSPAHEAFGNSDNSSLVNDCYYVDIGNYEVEDFNLLSPMSVEGPRDLLFSDGQMAGSNWIGDDMAGTLWNNMDELWQFRKPEELGI
TEA002233	Not Found	CsMYB117b	CSS0039615	CsMYB11	MEGGKQQSNKLCGRGHWKPAEDSQLKQLVALYGPQNWNLIADKLEGRSGKSCRLRWFNQLDPRINRRAFSEEEEERLMAAHRVYGNKWAMIARLFPGRTDNAVKNHWHVVMARKYRQHSIAYRRRKLSHSVVGSEPNTFSFYGGNFISSNHFPFDVPIGGFNVLHSMSNGTDEEAVLSSGKDLLLDPCGQTPFDFFTGLSSRYIPPFPTFYLKRVNDMNSCIGSPNKFWDPIVSRDDYDHHPSQLLAMQYSSLSCNNQLSCLSDTTVSTSQVSVTKLSSSSTSLLAADNTANTARSHFEITISPPFIDFLGVGAT
TEA002289	Not Found	CsMYB60	Not Found	Not Found	MGRPPCCDKVGIKKGPWTPEEDIILVSYIQEHGPGNWRSVPTNTGLLRCSKSCRLRWTNYLRPGIKRGNFTPHEEGMIIHLQALLGNKWAAIASYLPQRTDNDIKNYWNTHLKKKMKKLQTALEPQIASSDSASYPFVSKSFIDHKRTIDTTTCSSHASSSTTYASSTENISRLLEGWMRSSPKTNASLMNSEMHQNNNNLDNNSIDGSSFASASACASASLQSGSRHRLPKSEQESGAHLGSNEMLEPPLSFLENWLLGESVGQVEEMMELPAIF
TEA002308	CSS0028845	CsMYB32	CSS0028845	CsMYB12	MGRSPCCAKEGLNRGAWTAAEDQILTDYIKVYGEGRWRNLPKKAGLKRCGKSCRLRWLNYLRPDIKRGNISHDEEELIIRLHKLLGNRWSLIAGRLPGRTDNEIKNYWNTNLGKKVHNDHYRSAPSTRNKNSNQSDHDNKNPNMVSPPPPPKTNMESHPKTKSHDVVRAKAMRCSKIFITPPPQPPHKPDQTTVEPPPPPPPLLAELSSLCNGLLSSFTPEDDHPTDFMLDVNMMRDVCLSDLLNSDLAAAAAGLYCGGFSYSNDNNSTNDSKDILEDWTVNNGFQPNVGSNHHGFSSILESGGGDWQFV
TEA002399	CSS0045979	CsMYB61b	CSS0022486	CsMYB13	MGRHSCCFKQKLRKGLWSPEEDEKLINHITKYGHGCWSSVPKLAGLQRCGKSCRLRWINYLRPDLKRGTFSQQEENLIIELHAVLGNRWSQIAAQLPGRTDNEIKNLWNSSIKKKLKQKGIDPNTHKPLSNAESEEKASGGSKSNELTNVEAENSDKGMAIHKSKRASVATENYFENNCNNNMTTPPSTTHEFFLDRFVSSHESSTAACKTSDFPAYFPFQQLNYGSDARLSVNTNTPNNLFLNPNTTTLFSSMSSPTIKPSISLPSSTPSMGSFDINGVHNWNTASFSNNGSSSSNGSTNSSSFFDNNGTFSWGPENCIKSEKEGEIHAIEGDPEEIKWSEYLQTPYLFGTTIQNQTAHQDIYSTETKTESHFNAQGSSTNWQQQSSQSADLYNKNFQ…
TEA003067	CSS0048639	CsMYB9d	CSS0048639	CsMYB14	MDMSASHDESVVVKKGPWTPEEDEKLSDFIQKHGHGSWRALPKRAGLNRCGKSCRLRWINYLRPDIKRGKFSEEEERIIIDLHSVLGNKWSRIAAHLPGRTDNEIKNYWNTHMRKKLLQRGIDPKTHKPIPDLNLLGNLSQLLSASPNFGINSMNPWDNIAFRSEVDATHQLAKLQLLQTLMQVINPTPFPNISGNCLLTPNTAQFERGLAGANPQETFDFPNLGLNLNPQIFNNFTDVPSSMTSFEGGYQPEVVNANCNSMVSEYHTQTNQNTLPALVESSCNVNQVESKINLSYPSSSHSSASNIFEALEKFLGDEASGPWKDMLQ
TEA003248	CSS0004668	CsMYB40a	CSS0004668	CsMYB15	MGRQPCCDKVGLKRGPWTIEEDHKLMNFILNNGIHCWRMVPKLAGLLRCGKSCRLRWINYLRPDLKRGEFSEAEENQIIQLHARLGNRWSKIASHFPGRTDNEIKNHWNTRIKKRLKMLGLDPVTHKPMEQNEKVDVQKTETITTDFDSSKEEEERLGVTVTMSEKHTKNHAEFVETREKQNDKVDMAFDETTNDLLRSYELMLCRSLDDGGLLNTTTTTSTTSNSNYNPSFSLEDSLNPSCMGESSSSIQEDSIQRWVDSVNSMLSWDSFNQLDEGLFFSENVQ
TEA003515	CSS0040328	CsMYB4a	CSS0014780	CsMYB25	MGRSPCCEKAHTNKGAWTKEEDDRLIAYIRAHGEGCWRSLPKAAGLLRCGKSCRLRWINYLRPDLKRGNFTEEEDELIIKLHSLLGNKWSLIAGRLPGRTDNEIKNYWNTHIRRKLMNRGIDPATHRPINEPAAADVTTISFATAATKEEEEKDISGFSIKEEKSPVRECCPDLNLELRISPPYQNQSDQPLKTTSSVLCFSCSLGIQNSEECSCGDGTSSSNTGYDFLGLKSGVLDYRSLEMK
TEA004608	CSS0036919	CsMYB31	CSS0036919	CsMYB17	MGRSPCCSKEGLNRGAWTALEDRILAAYIKAHGEGKWRNLPKRAGLKRCGKSCRLRWLNYLRPDIKRGNISHDEEELIIRLHKLLGNRWSLIAGRLPGRTDNEIKNYWNTTLGKKVKVGVGVGAGTADSSPPESPQSPTAVKKNKSNSKAKRPATVTDRNPKSSSSSQPRLETSPPPPAAIRTKALRCTAVVAPATDSSSLFINNPTTIENQSHSSNSIISKPQPEMQYCTTTQHLKYSHGKQVQEEEMEEEEEEEPFKFGCHDFELHNYDDTLFKDWTPCEFLHHDNATIDLGYLASFLDSEDWP
TEA004616	Not Found	CsMYB28	Not Found	Not Found	MSTMAAPKNNSQCTKKRPNRGSWTAEEDQKLSQAIETYGSKRWESIAVKAGLSHGGKSCRLRWLNYLRPNIKKGNISDQEKDLILRLHKLLGNRWSLIAGRLPGRTDNEIKNYWNSRLSKKLRFQSKRKISKTTQAYKKLQKTKEIKTEKAAGIVKDEGTSKIDENSKINLIENGDALFDCFEEGPPSLEWMREFLEVDEGCYV
TEA004932	Not Found	CsMYB102a	Not Found	Not Found	MPRDKHLYKCAHALNSVAAIPRRATVVNCCSQNLEYGCNRASMRNFGPVNRARILAGNENSSVKGVRSSSNNNINKQGGGGGQDVHSVPDSPMLEMNSSFGSASSSPSLANLPPIRVHVVEDPKAAMDGGIEDHMGRTPCCEKNGLKKGPWTPEEDQKLIDYIQKNGYGNWRTLPKNAGLQRCGKSCRLRWTNYLRPDIKRGRFSFEEEETIIQLHIILGNKWSAIAARLPGRTDNEIKNYWNTHIRKRLLRMGIDPVTHSPRLDFLDISSILGSSFYNNSSQMNLSRFLGVQTPLLNPELLRIATSLLTSHRENPNLILQNVQENQLCYPQVQNQMPQLVQPNQLQTLIDQEIPTCNIPFPNEAQLMEPNVDQFSSNFTNFSSQNCQLNDWQSNGMAS…
TEA005395	Not Found	CsMYB71b	Not Found	Not Found	MSWGAMAKHLGWDVIEQEWRKGPWTAEEDRLLIEYVKLHGEGRWNTVASLAGLKRNGKSCRFRWVNYLRPDLKRGQITPHEETIILDLHARWGNRWSMIARTLPGRTDNEIKNYWRTHFKKKSKASPNNNEKAKARLLRKQQFQQQQQQQQQRRQQINQVDMKKRMSYLLDENENGVPSLAHQVRQEMATTMNPNTADEQGLLYSMFIGYAYVPEPPKEDNILWEGLWNLDDNAHGNLGMACAPNKACLHSLSTPFY
TEA005413	CSS0029851	CsMYB48b	CSS0006439	CsMYB21	MVKEEEIRKGPWTEQEDVQLVFYVNLFGDRRWDSIAKVSGLKRTGKSCRLRWVNYLHPGLKRSKMTPLEERLVLELQSKWGNRWSRIAHKLPGRTDNEIKNYWRTHMRKKAQERKRAMSPPSNSSSSVSNNPPVDSMPFVETKERSFYDTGGDHHQMLTPKGINKGFEEGESTETGYSMDDIWEDIALSESNTMKTVCETIMASPIWNYCPPPPDMLWMMEENKESKMFPAITDPFFACYDQESSNLTG
TEA005813	Not Found	CsMYB66	Not Found	Not Found	MEGEKGYKKGLWTVEEDRILMDYITLHGKGRWNRVAKITGLKRCGKSCRLRWLNYLSPSVKHGNFSEEEDDLIIRLHKLLGNRWSLIAGRVPGRTDNQVKNHWNTHLSKKLGIRKGRSKTGNSSRTKISTKVSENVNVAIDANSKPNYDCNVEAEDQKAIQDGSQSNVGLFEVEEPMLNEYCQSPFWFSNILHSPSLIGILDQYSPDSVWHGFTGTPKIVPYEYRVLTGCGYTYRYGGTRTRYDKRGSDTFGLFGYGMGTPWVRRGTEIRVKGGGVKREVKSRERGEKTFKWCGVLWGFLVGLLDLVVFGCWWWHLSGYRRGTFQKGRIEWKRLVFLVRVRVSEGMELKEEDGGLRSRFRAAET
TEA006889	CSS0038643	CsMYB5	CSS0017485	CsMYB22	MVRTPCFDNNGRKKGAWSPEEDNKLRAYIQRYGHWNWRELPKFAGLSRCGKSCRLRWMNYLRPNVKRGNYTKEEEDIIIKLHEALGNKWSAIAAKLPGRTDNEIKNHWHTHLKKRSKQNKSAKIKNQSTGTDSDRSESKADHRERSTEMLKCEANQEVESDDQPCPILESSALFQEPSSSEISSLSSDYAMLSGGVNRALEDSLSSLDSFAEPIENFWTQPFLADTYCDDENNFSSNFVEGGFVSPFDSYYDDDSMDFLSQVLQELPKS
TEA007243	CSS0014361	CsMYB103a	CSS0014361	CsMYB23	MGHHSCCNQQKVKRGLWSPEEDEKLIRYITTHGYGCWSEVPEKAGLQRCGKSCRLRWINYLRPDIRRGRFTPEEEKLIISLHGAVGNRWAHIASHLPGRTDNEIKNYWNSWIKKKIRKPATSHPPATNKPSADQHSQFNYATTNHVDFLNQDLVTKPPIQDTLFSSPSPLFMFDTSGSTLEGISADGNERSEFFHEQLGLNSEISTWHMNQQEVPSLPPPVLSFTTSMDLNNYLPPLIENIENMVSMEVQQPNSINEERDMALDCLQRQELNEWVDSQHCPSFLFWDHPDQGPLRGEEEIAPSSSNMGTMLSSYPSSL
TEA007975	Not Found	CsMYB93d	Not Found	Not Found	MGRSPCCDERGLKKGPWTPEEDHKLVKYIHKHGHGSWRALPKLAGLNRCGKSCRLRWTNYLRPDIKRGKFSQEEEQTILNLHSILGNKWSAIATHLPGRTDNEIKNFWNTHLKKKLIQMGFDPMTHRPRTDIFSSLPHLIALANLKELVEHHSWEEQAVRLQTEAVQMASLQYLQYLLQPQPSMSTFSNNSNSTVTDMETYNLLNSLSLMKDSSIQFGTPTPSSLGTTTTLQSIQDSFPFSHMPDLQVPSSFQAPMDNKDIVQASDYTVLSHGEHSPTSPWLASTTSPSPPMAAAPTSIANMGDACSTSSYEGGHSSFWPEVLLEDPLFHEIA
TEA008298	CSS0014780	CsMYB6	Not Found	Not Found	MGRSPCCEKAHTNKGAWTKEEDQRLINYIRSHGEGCWRSLPKSAGLLRCGKSCRLRWINYLRPDLKRGNFTEQEDELIIKLHSMLGNKWSLIAGRLPGRTDNEIKNYWNTHIKRKLIVRGLDPQTHRPLNATASTTTANSKFDFRNASHSYSTLTDIDLTMNQNTFKLIAMADDSSFDDGKCNSGTTEEAPPQLLQPPPLLAHHSDQNCQSINLDLSIGLVPFQSLTRSESANSNSAEIELKKEQEEVVPYQFVVAARPSETPAPQAVIKDLLMVAMRGRMERDEEDVMKTEPVTAWYGVAVDVVDGNLNIIEPSSDCWYLDLPHGGEVELTSKNKKEDISNAQAYGSNKEGVKMLTAVEAWLVFVPQSARPVKHTTWSHRLEDELLSNYINKDGEGRW…
TEA009412	CSS0021675	CsMYB12	CSS0021675	CsMYB26	MGRAPCCEKVGLKRGRWTAEEDEILTKYILANGEGSWRSMPKNAGLLRCGKSCRLRWINYLRSDLKRGNISSEEEEIITKLHSTLGNRWSLIAGHLPGRTDNEIKNYWNSHLSRKIQSFRRPCKNEAPPPMAVDLAKSTVATKRRGGRTSRSAMKKNKTQNPTKGPNPKPVKKTEPNASVPMPQTPTLQTESLSSAISWQEESVVKINLDLEGNKEGVIVGSPHHDDHAGLALCGGEERKRKSEYNEGLDESGMLCFDDIMSDELVDPKGVTILGEERENDTAVFINEERESDAAAVVISEERERGGGAMNMSSNGESSSTNSYIDDWDWVWDWDAVVQGNEIWGDEEENMKFSWLWESDNGKGDSIVNNKLGEINCEKQEAVVAWLLS
TEA009432	CSS0008766	CsMYB38	Not Found	Not Found	MGRAPCCDKANVKRGPWSPEEDTKLKEFMDKYGTGGNWIALPQKAGLKRCGKSCRLRWLNYLRPNIKHGEFSDEEDRIICTLFANIGSRWSIIASHLPGRTDNDIKNYWNTKLKRKLMGLLLPSNHHHHRKPPPYPPPPPLQPPHSQLPSLSPPPPPLPLYNYNPIITGLHDQPNLMNNNNNNNNNYYNSSLLQIQSQESLFSPMQYYSVFGGDQASCSSSDGSCSQISIKQEDMVLQSYMSSSNGHLEEDQKFMAGTDDYGNNGGDNDIFGTWTDQKPNGYFGNSSSSIPPLEYDLEEVKQLISNGNGISCHDWLFRSL
TEA011993	CSS0006222	CsMYB84a	CSS0006222	CsMYB28	MGRAPCCDKANVKKGPWSPEEDAKLKSYIDEHGTGGNWIALPQKIGLKRCGKSCRLRWLNYLRPNIKHGGFSEEEDNIICSLFLSIGSRWSIIAAQLPGRTDNDIKNYWNTKLKKKLMGKQRKEQQARSSSLQQEMKREISCSEAFMVSSEVINSVPYWPELPVNMLAMNNPSSEDYFKDQTSIRKLLVSIGGRFHDDDHHEPNNNSTNFQYPFDNSINTFASTASINSMNSSCSQQPNMFEGFNNNYPIELASNELVYNSPQQLDVLESFSGVDMVNGSGSGIISSAESTKWGEMISSLVYPPMVASNYEAFQKRVIQDCSFQESRYFGLQ
TEA012130	Not Found	CsMYB42	Not Found	Not Found	MKRGPWTPEEDELLSNYINKEGEGRWRTLPKRAGLLRCGKSCRLRWMNYLRPSVKRGLIAPDEEDLILRLHRLLGNRWSLIAGRIPGRTDNEIKNYWNTHLSKKLISQGIDPRTHKPLSPNSSSVAADDKPSSSKANQIQIQMPPNPNPNLVTPPPPALDQPVSSSRRILINKGRNGYSEGANLGQYYHGEEEGEGVGNGGVLNIQNNSDICGIGLGGSNGLGSNEDDDYEIDYGTNDVFSSFLNSLINEDVFNSQQYVQVQQQSNEISIAPAAAGSSDPLIYPPPQSLAFVAGWDAPIMSAFNQNDPRRFRDHMEKQI
TEA012145	Not Found	CsMYB43	Not Found	Not Found	MRQPSSSASSSGAGTSKTPCCSKVGLKRGPWTPEKSCRLRWMNYLRPSVKRGLIAPDEEDLILRLHRLLGNRWSLIAGRIPGRTDNEIKNYWNTHLSKKLIGQGIDPRTHKPLSPNSSSNVDDKPSSSKANQIQIPIPPKPNRNVVTPPPPPPPPPALEQPVSSSGRILINKGRNRYYFEGPNANLGQYHGEEGLGNGGVVDYQNNSDVCGIGLRSSNGLGGCNEDDDYDINYCSDDVFSSFLNSLIKEDVFNSQHHQVQQQFNGIAIAPAAAAGSSDPLIYPPQSLAFGAGWDAPIMSASNQIEPKRVHDHVEKQF
TEA012256	CSS0006222	CsMYB48a	Not Found	Not Found	MVQEEIRKGPWTEHEDVQLVFYVNLFGDRKWDFIAKVSGLKRTGKSCRLRWVNYLHPGLKRCKMTPHEERLVLELHNKWGNRWSRIARKLPGRTDNEIKNYWRTHMRKKAQERKRATSPISSVSNCSSASSNAPVDSTPVVETKERSFYDTGGVVFAPSSISTSKSSSASLSNNPPMDSMVTVAETKEISFFDTGGLEMSVPKGKKDQEEYSMDDIWKDIAMSENETIKSYHDGYGEEGCNFFGQTMTSPVWNYAPDLAWMMEEEESKLFPAISDQIFGCYEQASSDLTG
TEA012423	CSS0034016	CsMYB108	Not Found	Not Found	MEVEGRECNSAIQSEEEMMELRRGPWTVEEDMTLMNFIAKHGEGRWNSLARCAGLKRTGKSCRLRWLNYLRPDVRRGNITPEEQLLILELHCRWGNRWSKIAQHLPGRTDNEIKNYWRTRVQKHAKQLQCDVNSKQFKDTMRYLWIPRLVERIQASSTPTATGSSSTTSTTTYHHHHPNNISMRSGQVVPPPPPPATSIGGDYGGVQPENSSTGASSDSFGTQVSPVSDLTDYYNYPVNNNHNQDYYQVNQVSYPDSLTSPSGYFNHGLDFQAMEQNNNQWFDAGGDTSDNLWNVEDIWFLQQQLNNNI
TEA012515	CSS0006542	CsMYB36f	Not Found	Not Found	MGRAPCCDKENVKRGPWAPEEDAKLKEYIEKHGTGGNWIALPQKAGLRRCGKSCRLRWLNYLRPNIKHGEFSDNEDRIICTLFASIGSRWSIIAAQLPGRTDNDIKNYWNTKLKKKLMKIGIGIVPSSPNQRRPHHHQPTTYPFISLLHHNSSSSPSPSPSSPLSSSSSYKYHNTQTSSFIGYDFEPFSIPSSSTANSTVLQAQEVYVSPNLLFGGEAASCSSSDGSFNSNNQISHGREMESDYGGHMGLQSYYHLYNGVGENLKYMVSSGVGGGNANNGLFYGGESETPIDYSSVEEIKQLINTNTNIYNNMNFYVDDNQREEKLMYY
TEA012539	CSS0027243	CsMYB93b	CSS0027243	CsMYB24	MGRSPSCDEKYELKKGPWTPEEDQKLVDCIQKHGLGSWSAFPKLAGLNRCGKSCRLRWTNYLRPDIKRGKFSQEEEQTILHFHSILGNKWSAIATHLPGRTDNEIKNFWNTHLKKKLIQMGFDPMTHQPRADIFANLPHLIAMANLKDLINQPLLGADQLANLQYLQHLLQFADSSSVTSSPYSQNSITDHIDALSLWNSIPPLKQNPVLNSSYSTQVLQNQALFSIENATSSQPLHHNNPIITSLNIPVSDPQVPFCFQTPLTSGINTAMISHEDDKPPNSPWLLPSPTSSGTLPISEVSISNPGDGCSVSSYGGGGASSSCWTELFFEEPFMHEIS
TEA012565	Not Found	CsMYB93a	Not Found	Not Found	MGRSPSDENGLKKGPWTPEEDQKLVDYIHKHGHGSWRALPNLAGLNRCGKSCRLRWTNYLRPDIKRGKFSQEEEQTILHLHSILGNKWSAIATHLPGRTDNEIKNFWNTHLKKKLIQMGFDPMTHRPRTDLFATLPHLIALANLRELIDQPPLEQEAVKLQAEAIQLAKIQYLQHLIQSSASSHIQNNITDIENLSLLNSMPPIKENPFLNSTQVLQNQALFGIENATSQPLHYPIMNSSSDPQVPFNFQTPLNSEMGQGINNATIMISQGDDHNHNHNNPPHSPWILPSPSSSSGHRLPMLSESLVSNPGDASSSSSHGGGGGGDGSSSYWPELLFDESFMHEIC
TEA013109	CSS0002944	CsMYB116	CSS0002944	CsMYB30	MSSSLTKSASTSSTDEDTELRKGPWTLEEDTLLIHYISCHGEGRWNLLSKRSGLKRTGKSCRLRWLNYLKPDIKRGNLTPHEQLLILDLHSKWGNRWSKIAQHLPGRTDNEIKNYWRTRVQKQARHLKIDSNSAAFQEIIQCFWMPRLLRKIQGSPSSVMLSQNSATTQTLINHSSLLPQVSPNKGHVHTSEKTKSPSIDYLESMSDSHIPQILEYPTSDYNTVAKGCYNVDNIGYDMEAFSLASMVAPGDFEDSMGGSQVAENNWVGSAALADSLWNIVDESWVVL
TEA013585	CSS0040632	CsMYB73b	CSS0040632	CsMYB31	MDNLSTTTESSIRVSWSPEEDELLQKLVHRHGARNWSIISRSVPGRSAKSCRLRWCNQLSPEVEHRPFTDEEDKIIVRSHQKYGNKWATIARLLNSRTDNAIKNHWNSTLKRKCYDYRGRSSEESVVERRKRVNATMNIRFSDERRLRSDVDPKDVPSTELSLSQPGICSNELRITHQNRTSTHQNRTSYHEITEFDSFQLLLKEMHFSKSSVAYVCTTAPDISCIHAPFSILWLTVALFGSGIPVVGSHFNHEHRVIHKQAIRFLDGNRC
TEA013753	CSS0036026	CsMYB109	CSS0036026	CsMYB32	MKKEDQTESPVLDAAVDAVADLVVVLEGDGDGNGNGDGGGSSSSRVKGPWSPEEDAVLSRLVSKFGARNWSLIARGIPGRSGKSCRLRWCNQLDPCVKRKPFTGASNLGNLYMPSLPTPSPALVPGHEDDESLDMKMMSLLWIRFYEEDRIILAAHAIHGNKWASIAKLLPGRTDNAIKNHWNSTLRRKGTELKRLKPSSVNILEEGSPDCTKASSEETLSYGENNSLRALEGKDLSLTQNRLNHCEEHRAAEINRPALSCPVPRVGAFSVYNPPSSSRTGSIFSRIDPMQGPLIQAVKPYFGVCKFLEGVGVEPVVPLQCGHGCCEASNGASSRRSLLGPEFVDYDEPPPFSSHELATIATDLNNIAWIRSGLDSTGTQVVENAASQRASQDVAAQMG…
TEA013946	CSS0028032	CsMYB98	CSS0028032	CsMYB33	MEFDTKYREDLTYQPILSNNYLKPEIEDGFCFESCSSKGLFFQELHHLHDQFCPNGSSVILELGVQTGCFDPFDPFTNGYSPNLDDFYESKPFAENGANGTNVAVMQNFQGECDGGGNLNYPKQTPINVTASEQSCGPFNSQDIRPVNFVIPDEGSCIVAENGYYKEVGKKKNSSASSAPKTRKPCKRRNKPSSVKGQWTAEEDRLLIQMVEKYGVRKWSHIAQTLKGRIGKQCRERWHNHLRPDIKKDIWTEEEDRILIQAHLEVRNRWAEIAKRLPGRTENSIKNHWNATKRKQYSKRRCRRLPKYPRQSSLLQDYIKSLNLDGKSENNSTNIANSFNGVLNVNHPTTIKAPLIQPETVEYFCCPSDHIVPSYDFDVEVPELDFDEKLFEESSSIDS…
TEA014063	CSS0008895	CsMYB36g	Not Found	Not Found	MGRAPCCDKTKVKRGTWSPEEDITLKNYIEKFGTVSNWISLPQKAGLMRCGKSCRLRWLNYLRPNIKHGGFTEEEDNIILWSVIASHLPGRTDNDVKNYWNTKLKKKLLLKNTTFKSTTNTKLNTYCHRNSDCSNTSTSGVLQHAMINANYQQNLVPEVVLSDPIQVPESGSPSTYICSSGGVSTSSQEVTSLSPFENKDGLWPGNGGGGAAQDDDGFLMGLVGSGFYYDLLNDFDFEEKIG
TEA014193	CSS0029616	CsMYB73a	CSS0029616	CsMYB34	MASLSRKDVDRIKGPWSPEEDELLQTLVQRHGPRNWSLISKSIPGRSGKSCRLRWCNQLSPQVEHRAFTAEEDETIMKAHAKFGNKWATIARLLSGRTDNAIKNHWNSTLKRKCSSMSDDFNFPDGSHSHQPLKRSASVGPGTNVSGLYLNPSSPSGSDLSDSSFSGFPSAQVFRPVPLTGGVPPPVHQIETASTTVSDPPTSLTLSLPGSDSSDPSNQIATPPAPPQGGQNVDFGAAIGEKQFFSQEFLAVMQEMIKEEVRSYMSGIEQNGRCLQAEAIRNAVVKRIGISKIE
TEA014311	CSS0005060	CsMYB37	CSS0005060	CsMYB35	MGRAPCCSKVGLHRGPWTAREDALLTKYIQLHGEGNWRSLPKKAGLLRCGKSCRLRWMNYLRPDIKRGNISPDEDDLIIKMHALLGNRWSLIAGRLPGRTDNEIKNYWNTHLSKRLLSQGTDPNTHKKISDPHLKETKKRRSNNKKQKNKTKSNVVVIEKLKVHNPKPTRIKSLSSFSMSRNGSFGWTISGGSSSSHEGDHRGSLLVGTEVVHVPWSDFKDDVNHENRVGFLVGDDHQDRDLVNGSDLECHSQLLPMSDHTLEKLYEEYLQLLKAEDDVQVQLDSFAESLLI
TEA014430	CSS0049966	CsMYB94b	CSS0049966	CsMYB36	MGRSPCCDKVGVKKGPWTPEEDIMLVSYVQEHGPGNWRAVPTNTGLRRCSKSCRLRWANYLRPGIKRGSFTDHEEKIIIQLQALLGNKWAAIASYLPERTDNDIKNYWNTHLKKKLKKLQEQEAFDDHHSQVGFSTSHSISRGQWEKKLQTDINKAKQALHEALSLEKPSLIVPELKPSNGYYSYTKPTTQGPTYASSTENIARLLKGWMKNSPKQAHANSSSTQNSMSCEETLSVPNNSGIDLSEAFESLFGFESLDSSNSDFSQSMSPEASLLQGESKPDLGMHVPLSMLENWLFDEGVVQGIKEDLTDFSFDENAELF
TEA014701	CSS0050082	CsMYB85c	Not Found	Not Found	MEDRAVTEKLRSTAHIELMGRKPCCDKFVVKKGPWTAEEDAKLVSFILTNGHCCWRAVPKLAGLRRCGKSCRLRWTNYLRPDLKRGLLNEEEEKLVIDLHARLGNRWSKIASSLPGRTDNEIKNHWNTHIKKKLIKMGIDPITHEPLHQEPDPIIISQQMPHSPSNNNNNNCLNSDNFNYSTGQESPENANNQTTSNDNLTFPRKNLTGFETQKDDDDDPLMSCIQSETFLDDAFWNFATTSGGDQDYTAFGLSSSSSSSSSSSEDCNSTWLLDYNDFDFDLECFNIDMSTFEVDATIN
TEA015155	CSS0049593	CsMYB9a	CSS0049593	CsMYB38	MVRVPCCDENSGLIKKGPWTPEEDQKLLDYVQLHGRGSWRALPKHAGLNRCGKSCRLRWTNYLRPDIKRGKYSDEEEQIIINLHSVLGNKWSKIAFHLPGRTDNEIKNHWNTHLRKKLLQRGIDPQTHKPISDLNLFANLAHLLYASNLTNASNLTNLMNPWDNNNAFRQHSGATTQLAKIQLLQIMMQVINTTTPLPNIAQTQTSLSGHCNKNNTTIPQQAPLEFPNLDVNVNSQQQFNDFADIDKAIAWFGDGFQPQVVGANCNNKNSDCHTQSSESALPSINQGESKIDPTYPSTQSPTSNNFEAWEKLLDDEGHSWEDIL
TEA015433	CSS0031950	CsMYB67	Not Found	Not Found	MGHHCCSKQKVKRGLWSPEEDKKLITYISSHGHGCWSSVPKLVGLQRCGKSCRLRWINYLRPDLKRGSFTEQEERIIIDVHRILGNRWAQIAKHLPGRTDNEVKNFWNSCIKKKLISLGLDPNTHNLLSPHQTTTNATKYSHNNQKQQNTSAFSITSHGNDASMDTKTPFATFPSLPSSHTSSTSTNPNNPISLYENSTITTASTFEYQSPRNQIVNSLMHASLHQLVSEPCIKFARRPLMERTQFLSSTSNPSGFGAIDENCMWGTNSEPLGVMQPQQEKTCEGDQMDEVDINMDNSLIESSNFDFEFVESGLLPCGMYCNVSPMDQLAWDYSRVAQHRRFGISIVDSMLSKAILRTTWNFMLTEAWFSPCLSRWLSTYRSDFHCVTLQIVASMSFRT…
TEA015798	CSS0007776	CsMYB36c	CSS0049603	CsMYB40	MGRAPCCDKSNVKRGPWSPEEDAKLKAYIDKHGTGGNWIALPLKIGCNAYIFSDSINLTDMCWRKLIIHYTGLKRCGKSCRLRWLNYLRPNIKHGGFSEEEDNIICSLYISIGSRWSIIAAQLPGRTDNDIKNYWNTRLKKKLLGRRKQSNINRLSTSSQDPKDTNGQEDKSVLSNSALERIHLYMQLQSLQNPLSFYNNPALWPKLHTLQEKIIQSLQFLNENTTNPLMQHIDVPPPSSQPGQGQKVDFYEPPTVALNGSNVLESRLDGMEQFNAKIQPISTFQAELDALHLLNNETTGFPPQEDPISEFDCFKEMDGLKESVIWWSNDFNSKSASSNTWDATSVLQYQNYVSSYNLQ
TEA015814	Not Found	CsMYB93c	Not Found	Not Found	MGRSPCCDERGLKKGPWTPEEDHKLVKYIHKHGHGSWRALPKLAGLNRCGKSCRLRWTNYLRPDIKRGKFSQEEEQTILNLHSILGNKWSAIATHLPGRTDNEIKNFWNTHLKKKLIQMGFDPMTHRPRTDIFSSLPHLIALANLKELVEHHSWEEQAVRLQTEAVQMASLQYLQYLLQPQPSMSTFSNNSNSTVTDMETYNLLNSLSLMKDSSIQFGTPTPSSLGTTTTLQSIEDSFPFSHMPDLQVPSSFQAPMDNKDIVQASDYTVLSHGEHSPTSPWLASTTSPSPPMAAAPTSIANMGDACSTSSYEGGHSSFWPEVLLEDPLFHEIA
TEA016361	Not Found	CsMYB105	Not Found	Not Found	MEMVFTATTSVSSSQESSFCKSSTEMEYGRASWGFQQTHNNSSDDCSDGFGENNETIDLNESLNEEEMIKDGINGESVGKERENGGQSKLCGRGHWRPAEDTKLKELVAVYGPQNWNVIAEKLEGRSEGKSCRLRWFNQLDPRINRKAFNEEEEERLMSAHRLYGNKWAMIARLLPGRTDNAVKNHWHVIMARKYREQSSAYRRRKIAQSVHTRLEGEDPSIVYRVTEPPSQPYRVNLCSSNVSLPRNGFCALQTPDFHSGPNSHEKVDIFNQNRAWERSVDDKEAKVAYFYPHHQPPLMMTAMQQSLYHHYSSSSHCSVTEPLSSPLTDEEYRRETNHLETVVEPTFIDFLGVGTT
TEA016497	CSS0016556	CsMYB17b	CSS0016556	CsMYB42	MGRAPCCDKEAVKRGAWTPEEDKVLVDYITTHGHPTWRSLPKLAGLLRCGKSCRLRWTNYLRPDIIRGPFTPEEENRIIQLHGMLGNKWAAIASHLPGRTDNEVKNFWNSNLKKRFFCISGLNLQASKPPSASISINTKPEPLSTRHMAQWESARVEAEARLSMNSLLSPSQTVKTDSDYFLRLWNSEVGESFRSLNGRRESQSPISQTSSSTKVGSGSGVTMQAGPSRTSSPIEQKCICANDMMGGSECSNSYELDDSSNSAMNLLLDFPSGDDDMGFLQGQPDDVSIFFRH
TEA016845	CSS0046853	CsMYB71a	CSS0046853	CsMYB43	MSWGVMAQHLGWGVIQEEGWRKGPWTAEEDRLLIEYVKLHGEGRWNSVARLAGLKRNGKSCRLRWVNYLRPDLKRGQITPHEETIILELHARWGNRWSTIARSLPGRTDNEIKNYWRTHFKKKAKSDNNEKAKARLLRRQQFQQQQRQPQQQQPQQQQQQISQVDMKKIMSLFDESDNRVPSSLPHQVRQDMVTLYPNTTVEEQASFLYPQFNGYASGFESTNEDNMALWDGLWNLDDHVYGNLSMACAANKAGLHHTLATPFY
TEA017151	CSS0025715	CsMYB45	Not Found	Not Found	MEAMELRRTTEKIGAMDDGGGGAAVRVDQKQKQKHRKGLWSPDEDQRLRTYILNNGHGCWSSIPINAGLERNGKSCRLRWINYLRPGLKRGMFTAHEEETILSLHGMLGNKWSQIAQHLSGRTDNEIKNYWHSYLKKKKMAKIEQTKPHTEPEYTNPNTGNTQSSLSSLKSTTRNLSFESFDNMEGTSMETNESISQLPKLLFAEWLSLDQFQGQDLTNSGRPAVSKDDPNYQYSFLNCLLMNEGAFGGKFHQELSNGSGTADEMSNPQFKSEEEDQFVNFITEDDMCSHFNMDSDVFM
TEA017225	CSS0040804/CSS0024765	CsMYB10	CSS0040804/ CSS0024765	CsMYB54/CsMYB44	MVRTRRCEKTGLKKGIWSPEEDQKLITYIRRHGIWNWSEMAKPAGLLRSGKSCRLRWVNYLRPDLKRGNFTRGEEETILKMHEKLGNKWSAIAAALPGRTDNEVKNYWHTHLKKRLHKPAQLKTSKAESNQNNLPELNLLLPNPPEASSSSDGSRNIPALLPSTTGPAIGNVEAYIGSQTCIELQSLSEMEKLYMENLQGTLVDPGFILPHSELWCLDPASLYCFENDANSDLLFNLSLPGEIGGIKEPNVHF
TEA018194	CSS0016752	CsMYB36d	CSS0016752	CsMYB45	MGRAPCCDKASVKRGPWSPEEDAKLKEYIEKNGTGGNWITLPQKAGLRRCGKSCRLRWLNYLRPNIKHGEFSDVEDRIICSLFASIGSRWSIIAAQLPGRTDNDIKNYWNTKLKKKLVGMLSSSHTSSLASKCSNNNNNAYYTSTNQTNSFIGYELPNISTPSSNLLSTTTACSSAQEGYVGPMHTVLMFGGGGDQASCSNSSDGSYNNQISHGREMEHDYYGEHMGFHLQSYAYNGVDHENQNLMISSSGGGDGNGFSVKPNGFLCGETPLIDYYSSLEEIKQLITTNNICSNNNNLNFFADENKTDEKVLYY
TEA018401	Not Found	CsMYB1a	Not Found	Not Found	MEKRFTSALVTNVGDDSGSIEGGSTPSRSLLKECMALLHAMEEILASAYTKAVNKLASDPIIRERWVDIKLKVVLECICSRKLSITILEQCYCTVAGDTEMDDVTVVAGETTAADDGDTGGGVDVDAAATVVGEGSGSGSSGGGQVGKNDFGARNWSLIARGISGRSGKSCRLRWCNQLDPAVKRKPFTDEEDRIIVQAHTIHGNKWASIARLLQGRTDNAIKNHWNSTLRRRCMARGKFKLESSNIVEDISLDKSKASSEDTLSCGDVNSFKSFEGKDVSSGENMEEPWEDKAQPQGQSSIEEKEPPTLFHPVARVSAFNVYNPLDGQETVSSFPRLPIPMQRPLLQAVRPNAGMYKLLEGAYGERLIPHQCGHGCCGTESGGKSRSSLLGPEYVDFA…
TEA018834	CSS0000220	CsAN1	CSS0000220	CsMYB46	MEGVPLGVRKGAWTEEEDNLLKKCIETNGEGKWHQVPFKAGLNRCRKSCRLRWLNYLRPNIKRGSFGVDEVDLIVRLHKLLGNRQVRPSWSLIAGRLPGRTANDVKNYWNTHLQKKLIPQIEVVKVKTPRMMETKAIRPRPRTFSKNLIWLKSKTTAIANIETRNNLFKQLSPPLSPPRDDGISWWENMFVDLEINKEITLSIDGSNEEKWHEKETQGILAIGDSSVQGESDWNDIFIDKMDLWDL
TEA019219	CSS0026012	CsMYB7a	CSS0026012	CsMYB47	MGRSPCCEKAHTNKGAWTKEEDDRLISYIRSHGEGCWRSLPKAAGLLRCGKSCRLRWINYLRPDLKRGNFTEEEDELIIKLHSLLGNKWSLIAGRLPGRTDNEIKNYWNTHIRRKLMNRGIDPATHRLINEPAPAATDATTTISFATAKEEEKVITTSGGFNCPDLNLELRISPPYQHELEPVKIGSGTVCFSCSLGIQNSKGCSCSNGGSSSSNSTGSAYDFLGLKSGVLDYRSLEMK
TEA019409	CSS0030465	CsMYB14a	CSS0030465	CsMYB48	MVRAPCCEKMGLKRGPWTPQEDHILINYINLYGHSNWRALPKQAGLLRCGKSCRLRWANYLKPDIKRGNFSEEEEETIIKLHEKLGNRWSAIAARLPGRTDNEIKNVWHTHLKKRLKQKQPTQLEQEIKPPHSIKIQKNDQVTEKEPEEATMTYPNAVVRLQSPEHSASDISSITTTSTDNTTTTNTTSMDDDAFDNFPVVDENFWSDVFSVDNSGEMDDFPVAGADPDAQFQLSPRLHAMEHICGGNNSSMHDGMDFWFNLFTKAGGLPELPEF
TEA020034	CSS0021525	CsMYB86a	CSS0021525	CsMYB109	MGGQSLCVKPKLRKGLWSPEEDEKLFNYITRFGVGCWSTVPKLAGLQRCGKSCRLRWINYLRPDLKRGMFSEQEEDLILSLHEALGNRWAQIAAQLPGRTDNEVKNFWNSCLKKKLMKQGIDPNTHKPINDAEVRDGKTCTEKSSPTSPKLRGLGIVSASAEIDQAFHVNNSTSTYYDGGLTKSSREPFGSKPIFDPLLLYEFQGSVDPIGYNSNLLVTQYQQTLRPYDQNHLEVSPNFGFNSMPNLTNFDHGNMGETDFSDNSTSRMSSLLFNDAKESSSNSSIVSSHTCFQMKNVVENAAFAWGTDNKLGPVFQCELNNGIKSEELNQSPWPERQLHTHNSDDFSSYPLMSLSEDPTGASVGVFQHI
TEA020748	CSS0002706	CsMYB15b	CSS0002706	CsMYB50	MVRAPCCEKTGLKKGPWTPQEDQILTSYIQQHGHNNWRALPKQAGLLRCGKSCRLRWTNYLRPDIKRGNFSKEEEETIINWHEMLGNRWSAIAARLPGRTDNEIKNVWHTYLKKRPKNYHTTSNNKEQSITVPKFDSNASIESKSMKFHIPTHPRNESPGCAPSSPQQSYSELSSVTDLAGLPNNMVIKNESETFSQVDESFWSKKLSAEKSNMKSDFSSNGDELQFLVSSIPAATATNSTMEHGNNKCSFNIDDDMDFWYNLLIRTGGHLPELPEF
TEA021056	CSS0016784	CsMYB117a	CSS0039615/CSS0016784	CsMYB11/CsMYB103	MTLQQYNIAFFCHQENDGMSNQNPPTATTTCTSIQFNNVIYKTPLAPPPPSSMALCPNMGSLSLNHPTTSSASQLLHYYNKSHDQSKLDMPSSFKEICTTTTTTNSEGSDDNAPMEDDDEINDDDPNNGSVKEKEMEGGKQQSNKLCGRGHWKPAEDSQLKQLVALYGPQNWNLIADKLEGRSGKSCRLRWFNQLDPRINRRAFSEEEEERLMAAHRVYGNKWAMIARLFPGRTDNAVKNHWHVVMARKYRQHSIAYRRRKLSHSVVGSEPNTFSFYGGNFISSNHFPFDVPIGGFNVLHSMSNGTDEEAVLSSGKDLLLDPCGQTPFDFFTGLSSRYIPPFPTFYLKRVNDMNSCIGSPNKFWDPIVSRDDYDHHPSQLLAMQYSSLSCNNQLSCLSD…
TEA021145	Not Found	CsMYB33	Not Found	Not Found	MKYISLRETSGLSRLSPSVEDGDTTVTTAAVRRLRLSSELSQSLLPLSALDTSTAVSQPATPPPFNCDSKEEISNMTSDSEDKMSEDCMDSPSVEEASSIGKLGGGGLLKKGPWTSAEDAILVDYVNRHGEGNWNAVQKHSGLSRCGKSCRLRWANHLRPDLRKGAFTPDEEKTIIELHAKMGNKWARMAAEMPGRTDNEIKNYWNTRIKRRHRAGLPIYPPDISQALHENQQCQNMGTFPMVETHHPDLLSTNSFEIPLVEFKNLELDQQLYSPALPDIPASGLLAQGLGSSHSDSLMFSMLHPPKRFRESRESECLIPCVNSSTADYFRAFDQYPDDGCEKITQLSSSILPGSHALLNGNFSSSEPMPWAMNPELPSLQYSDAQVGSWETGTPSSPL…
TEA021422	CSS0029077	CsMYB84b	CSS0029077/CSS0034271	CsMYB52/CsMYB110	MGRAPCCDKANVKKGPWSPEEDAKLKSYIEQHGTGGNWIALPQKIGLKRCGKSCRLRWLNYLRPNIKHGGFSEEEDNLICSLYISIGSRWSIIAAQLPGRTDNDIKNYWNTRLKKKLLGKQRKEQQARRGNSCQKQRMRKGNENSSMVSSHNTNNQAPYWPELPAPMAIPYSNQEPRFNDHVSIRKVLIKLGGKFSDDHQYQHPIQDTATNLHHHHHQFLPVNLSYSHQAYAPSIEMVYSSSTDPLNTDTYQLANTQYGIDGTGMTMLPGQSGFQAEFEEMLYNNNNPQRLDGLEFFYGDMVVSNGTETTSGESMDWGEMSSMSYPPMISNYEGLLQQGTMLQESTFDELKSTTTV
TEA021737	CSS0009279	CsMYB103b	CSS0018732/CSS0009279	CsMYB53/CsMYB111	MGQHSCCNQQKVKRGLWSPEEDEKLIRYITSHGYGCWSEVPEKAGLQRCGKSCRLRWINYLRPDIRRGRFTPEEERLIISLHGAVGNRWAHIASHLPGRTDNEIKNYWNSWIKKKIRKPPATNKPCSDQHSQLGYTVNRADNFFNQDLVMTKPPFQDAMFSSSPNPNLFMFDTGNERAELFHEPVGLSSETWVMNQEQGQACPPMASFTTTMDSNYLSSLVENIEGMVTMEVQSCSVNNEGREMGLECLQRQEELNEWVIESQQCPSFLFWDHAEGSLGGDEIAPTSSNLGTILSSYPSSL
TEA021984	CSS0008766	CsMYB36e	Not Found	Not Found	MGRAPCCDKANVKKGPWSPEEDSKLKEFIEKYGTGGNWIALPQKAGLKRCGKSCRLRWLNYLRPNIKHGEFSEEEDRIICTLFASIGSRWSIIAAQLPGRTDNDIKNYWNTKLKKKLMGMVMVPPNHRKPPPYPPPPPPHSQFPPPPPPPPPPLYRDCTSYYNNNNNPARSFTALEPTSIPPPNLINNNYNPSLSANYCLLQTQESLFSPMQYYPPLKESFQLVFVGDQASCSSSDGSCSQISHGKEIKQEDMGFQSYMSNGFEENHKFMLDYGNNNNPNNGGDQNLISSTCTWIDEKPNVNGYFGNTPLEYDLEEVKKLISTDNECNNNNNNSFFFNDENKTQERTMDYYY
TEA022451	Not Found	CsMYB11	Not Found	Not Found	MMRTLHFDKKTLKKGAWSREEDQKLINYINKYRIWIWSEMPKAAGLLRSGKSCRLRWVNYLKPGIRRGNFTREEEETILNMHEMLGNKWSAIAAALPGRTDNEIKNYWHSRLKKRLRKPRTQSQASSSTEVSEWPRNVPDSAQPPFSVCLSPNTGPAVWINENQNIEANLGSKLETFDGLLSSCENQNMEENLYLENLQEMFENPGFALPQSELWFSEPTSPYGFYHDPWFNFNLSVQSDMAGVKEPNVHF
TEA022787	CSS0031776	CsMYB86b	CSS0031776	CsMYB55	MHNKSPMGRQSCCVVKPKLRKGLWSPEEDEKLFNYITRFGVGCWSTVPKLAGLQRCGKSCRLRWINYLRPDLKRGMFSQQEEDLIISLHEALGNSVVDTFSRENDRWAQIAAQLPGRTDNEVKNFWNSCLKKKLMKQGIDPNTHKALISETELIKDAKNCSEKHSSLANVSASTEANQAFPVDSTSYYDGGLITDTTRNQFGTKPIFDPLFLSEFQVSTDPIVYNSNLLTQYQQNMDLNPNFGFSAMPNLANFDHGNMSEMDFSDNSASQMSSFLFNDVKESSSNSSNVNSHTGFQINNMVENSAFSWGVENKLGPVFQCQINGSKSEEMKPSPWPESFGSYPLMSPSEDLAGASMDIFQQI
TEA023057	CSS0005971	CsMYB7b	CSS0039604/CSS0006188	CsMYB56/CsMYB112	MGRSPCCEKEHTNKGAWTKEEDERLINYIKAHGEGCWRSLPKAAGLHRCGKSCRLRWINYLRPDLKRGNFTQEEDELIIHLHGLISWTRFPRQSFLGRGVPAESLDDHRRALSYGFLLGVEGGSWSLIAARMPGRTDNEIKNYWNTHIKRKLLIRGIDPQTHRPLNHTPTTTTTTTTNYIINTTTITATATKSPHQPSLNSMPLTIPLLDNQNGSIDDASSSSSSSMINEQQQEVVHKELDLELSISLPNPPHHHHHHHHAYSSSSSFTIVNSNESKHQKQQQQQQQQQQQQQLAYERLFGASSLAITRSSIHENKVGFKEFPEILHAFGLVTPRK
TEA023193	CSS0012508	CsMYB63	CSS0012508	CsMYB57	MGRGRAPCCDKSKVKKGPWSPAEDFRLLTFIHNHGHTNWRSLPKLAGLLRCGKSCRLRWINYLRPDLKRGNFTKEEEETIIKLHQSLGNKWSKIASYLPGRTDNEIKNVWNTHLKKRLIKKDADDDHKNSRGSCSSPSSSSSYSSSSSSSNLRPHTHYESHQVCNMEKEVLLSAKNQDISSITTSSSASDCAGPKEAISTSSSSNCSHQVDKAAVVVYDEVNKQKMSLNSDDHQQEVIEIPMEESDIDFWDMLDNLESNESQPQEFEFEASHNSQDSNLFGEDLDDHDHDPNRGIGIEWLRYLENELGLEDDDQCNNIIAAKYNDEVGQLGSSTTSLADHHQVMLMRPEIDQFFGI
TEA023292	CSS0026160	CsMYB125	CSS0026160	CsMYB58	MERHKSEEMIKKGPWTAEEDEVLVKFVNKYGPRDWSSIRSMGLLPRTGKSCRLRWVNKLRPNLKIGCKFSAEEERVVIEMQARFGNKWAAIASHLQGRTDNDVKNFWSSRKKRLARILQSTSPPRQTKSHKSKDNALAVHEMPTLQAPEFTSPQMKEESYSKFQPCSSSSMEDPKMIHKMPQPNFMNPNMANIDSSQPSLNTTETDTKPSNEILLQLSFTHLPNSKLDLPILAESHAEPNFLDVFTSHQQQAFELGDVSQLINFGSPFFEVEGIGRDDGRANNDRLASPDSFFDELPSDMFDYLEPCPSSSPL
TEA023311	CSS0006645	CsMYB102c	CSS0006645/CSS0005942	CsMYB59/CsMYB113	MGRSPCCEKSGVKKGPWTPEEDQKLIQYIQIHGPANWRNLPKNAGLHRCGKSCRLRWTNYLRPDIKRGRFSFEEEETIIQLHRIMGNKWSAIAARLPGRTDNEIKNYWNTHIRKRLLRMGIDPVTHSPRFDLLDLSSILSSTQLNLSNLLGLQTLMNPELLRLASTLLGSHNENPEMLLQKHQENQLFNTHLQNQTPIQEFPPCSSSSVPCTSFIDQTQLIQGIEMGQFSTNLTDLSCQNSQENMNLPYYGGYNNVSDLSDNSTFQSMNNSSNTSQNFTFDSVMSTPISSPTPLNSSSTFINGSSTEDERESYCSNMLKFEIPEGLDFNDFM
TEA023344	CSS0029506	CsMYB103	CSS0029506	CsMYB60	MGRIPCCEKDNVKRGQWTPEEDNKLSSYIAQHGTRNWRLIPKNAGLQRCGKSCRLRWTNYLRPDLKHGQFSDAEEQTIVKLHSVVGNRWSLIAAQLPGRTDNDVKNHWNTKLKKKLSGMGIDPVTHKPFSHLMAEIATTLAPPQVAHLAEAALGCFKDEMLHLLTKKRINFQFQQSGIAPGNPATATYTTSNQDEKDDTIEKIKLGLSRAIQEPNMSPSNKPWDSTGACSAFPASVSGFQYGPPSFGNEGDGSPWNQSICTGSTYTAGDQQGRMHEKLEDENGDESEGGKGTRNGSSIFNSECVLWDIPSDDLMNPI
TEA023420	CSS0047953	CsMYB82	CSS0047953	CsMYB61	MAMKEGKSSIKKGLWKPEEDIILKNYVEAHGEGNWANVSEKSGLMRGGKSCRMRWKNYLRPNIKRGRMSDDEKDLIIRLHKLLGNRWSLIAGRLPGRTDNEVKNYWNTHLNKRSSQTKTTTICSKNKKKLQQFPTSQPTRCKISENDDKRSQGRKVEDITAVSPWIEHARSFNFDTEPPLFPANDALLFTDDEPFMPILDSLALYEALQSNGGEEYPQEVARHATGLCYKGEVIPCPRSMARWRLQGMQPVFAIKEKSFHAPEAWLGGDQNQLQLVKKVESMNS
TEA023584	CSS0001915	CsMYB16	CSS0001915	CsMYB62	MGRTPCCDKVGLKKGPWTPEEDQKLLAYIEEHGHGSWRALPSKAGLQRCGKSCRLRWTNYLRPDIKRGKFSLQEEQTIIQLHALLGNRWSAIATHLAKRTDNEIKNYWNTHLKKKLAKMGIDPLTHKPKNEALLSSHGPSKNAANLSHMAQWESARLEAEARLVRQSKLRSNSLKLQPQLGSTQPEFTSASISMNKNVAAQRCLDILNAWNGGGEDLESPKSTMSFLKNAPPIATTGVGESSAPAEFIEFVGNSGSQFMNEGEEDWKGLGNSMSYTSGIHDVAVEGSAWSPESLRTSGNESVNGIENFVETFTDLLLSNSGDRSFSEGGGESDSGGGGENCSGGSGSDYYEDNKNYWNSILDLVNSSPSHF
TEA023817	CSS0007744	CsMYB20	CSS0048511	CsMYB63	MGRQPCCEKVGLKKGPWTAEEDKKLINFILTNGQCCWRSLPKLAGLLRCGKSCRLRWTNYLRPDLKRGLLSEYEETMVIDLHAQLGNRWSKIASHLPGRTDNEIKNHWNTHIKKKLRKMGIDPLTHKPLPTTPTHDHQFQQQPHDQQQEQSLPEPVPSLSEVGQNKEIETILFESSITDTEAKEEGPFNSMEVNNGFSTDEVPLIEPHEINLVPCVPSVPLIEPHDINLVPCVPSSSSPSSSSTITSSSSSSSSSSSSSSSSSSSSHFSSSNILEELELPTFEWGMGFWDDDFSNALDLLISGADNWNATVEPLPPPTPTQYPTRMVLDQES
TEA023874	CSS0034420	CsMYB22	CSS0022757	CsMYB64	MRKPCCDKQDTNKGAWSKQEDEKLIDYIHRHGEGCWRTLPQAAGLLRCGKSCRLRWINYLRPDLKRGNFAEDEEDLIIKLHALLGNRWSLIAGRLPGRTDNEVKNYWNSHLRRKLMNMGIDPNNHRLNQSLTRSQNLGTSGSATSSASKDRASQPMKTKGDHNDQVSDAGSCLEDATCVLPDLNLDLKITIPSPSIAIIEEEGKLNDESTISRGLECALIRTSPTLLLFRKIVVCSGVEPAGDFFTTAVLLSLLGWVCTKMVAVATSTAWVQHGWTAYWCSIAVWLCILICYACWCSIAALVFSLICHHGWTAG
TEA023891	CSS0036872	CsMYB96	CSS0023103/CSS0036872	CsMYB65/CsMYB115	MGRPPCCDKVGVKKGPWTPEEDIILVSYIQEHGPGNWRAVPTNTGLLRCSKSCRLRWTNYLRPGIKRGNFTDHEEKTIIHLQALLGNRWAAIASYLPQRTDNDIKNYWNTHLKKKLKKLQDHEGQNQDEFSASQSISKGQWERRLQTDIHMAKQALCEALSLDKTTNLPELKPSSDNYPCTRPSQSTTTYAWSTENIARLLQNWMKSSPKSSQTSSETTTQNSFYNPLGTNSSPSEGTVTDGFDSLFSFHSSNSDVSQSMTVSVDETTTNFTPETSFFQDESKPNLETQVPLSLLEKWLFEDGAAQGQGGDLLDMSLEGSDELF
TEA024384	CSS0005397	CsMYB78	Not Found	Not Found	MDVQGRVVCNSDIQSEEEMDLRRGPWTVEEDLTLMNYIANHGEGRWNSLSRCAGLKRTGKSCRLRWLNYLRPDVRRGNITLEEQLLILELHSRWGNRWSKIAQHLPGRTDNEIKNYWRTRVQKHAKQLKCDVNSKQFKDTMRYLWMPRLVERIQAAATASGSSSATTYHHHYHHTTTTTNNISMSSCQPQIVPPPPAVHAPSFTAENSSTAASSDSFGTQVSPASDLTAEYYNNPVNNNQNQDYYQVNQVSYPDSLTSPSGYLNRGLDFQAVEQISQWFDAGDTSDYLLNAEDILFLQQQFNNM
TEA024596	CSS0015598	CsMYB21	Not Found	Not Found	MDKKSGNSQDAEVRKGPWTMEEDLILINYIANHGEGLKRTGKSCRLRWLNYLRPDVRRGNITPEEQLLIMELHAKWGNRWSKIAKHLPGRTDNEIKNYWRTRIQKHIKQAETFSAGAQCSDNNDQISGSADHHQHHHPLETYSSSLSYPENDHASTSQMFGSTDHHLLLHHQAVESYSPVLSYPGNLETFPATFPTESTDNIWSMEDLWSMHLVNGG
TEA025308	Not Found	CsMYB65	Not Found	Not Found	MGDAPVVVGSSWWLEMIAKGDGWRGSSAMVAGGVMGCLWLSEGVRVIEMSHMTNESDDEMLSQDHTGSPLIDEGNCGGSMNGGVVLKKGPWTSAEDAILVDYVRKHGEGNWNAVQKHSGLFRCGKSCRLRWANHLRPNLKKGAFTPDEEKTIIELHAKMGNKWARMAAHLPGRTDNEIKNYWNTRIKRRQRAGLPLYPPEVCLQAFQENQQNQNASGDKGQHDLMQTDICEIPDVIFDSLKANHGVLPYVPELPDISTSSMLMKGLGSSQCYGSVPPMVHRQKRLRESPTSFSGHDGIVRNEPSPFDQTPDDNCDNMTSQFFGLSFPYDPDPITKNLLSFSGNQSSHFLINGNFSASKPTNGAVKLELPSLQYPETDFSSWGSSSPPALLESVDAFIQS…
TEA025886	Not Found	CsMYB13	Not Found	Not Found	MVLRTVVAGLASCLFCLCFCYLRTGASCYHGTKDGTRSDIGVKIECIRGIIQEGSGLVGTNLKVSSLNLRFISWYLDLIYLVNQVEKRMVFQQNATWSFSFLVECREWQYDMGLSIQPPVFPTTMRKPCCDKQDTNKGAWTKQEDQKLIDYIQTHGEGCWRTLPKAAGLHRCGKSCRLRWINYLRPDIKHGNFGQDEEDLIIKLHALLGNRWSLISGRLPGRTDNEVKNYWNTHLKRKLIRVGIDPDNHRLNQTLPRLQNQCMSTLVTSSGSDAASCLEDDTSTSCGLSLDLSIAIPSPSPVLEGEK
TEA025993	CSS0007776	CsMYB36a	CSS0007776	CsMYB70	MGRAPCCDKANVKKGPWSPEEDEKLKAYIEKYGTGNNWIALPQKIGLKRCGKSCRLRWLNYLRPNIKHGGFSEEEDNIICSLYISIGSRWSIIAAQLPGRTDNDVKNYWNTRLKKKLLGRRKQSNVNRLSSTSHDPKDENGSLDDSCEPVLSNSALERLQLHMQLQSCQNPLSFYNNPALWPKLQPLQEKLIQSLQFLNENTNYTLMQQHVLPSTQPGQEYKIDFYEPPNTSVIDGLNIDELENSLNAFNAGSNQVVMEQSNNEGIQAVSIFQADLDDLLHNKTIGLPPQEEDPIAEFDCFKAMDSSKDSMMWWSNDFELKSASTNSWDSSSPVLQSHGMCQDYGLGYNLQ
TEA026096	CSS0022876	CsMYB102d	CSS0006645/CSS0005942	CsMYB59/CsMYB113	MGRSPCCEKSGVKKGPWTPEEDQKLIQYIQIHGPANWRNLPKNAGLHRCGKSCRLRWTNYLRPDIKRGRFSFEEEETIIQLHRIMGNKWSAIAARLPGRTDNEIKNYWNTHIRKRLLRMGIDPVTHSPRFDLLDLSSILSSTQLNLSNLLGLQTLMNPELLRLASTLLGSHNENPEMLLQKHQENQLFNTHLQNQTPIQEFPPCSSSSVPCTSFIDQTQLIQGIEMGQFSTNLTDLSCQNSQENMNLPYYGGYNNVSDLSDNSTFQSMNNSSNTSQNFTFDSVMSTPISSPTPLNSSSTFINGSSTEDERESYCSNMLKFEIPEGLDFNDFM
TEA026389	CSS0043308	CsMYB9b	Not Found	Not Found	MEDTPVDFSLAPEALQIPCNLDILILSSDLAHFVKVLSIGDKNDGEEQAKCICVNPGRLARGEGAGFFVELNYRGSPDSASASIIAAGPFTTTDNLFFEPLTELLAYAQRKQPQLLLLRCGTLAYTPLTALPAYEMDQLIETPDQQLVSLQPKYGHLKELHSSIKLCERALVSADPTVTLLGSYSQGSMMGRSPSSSDENGLKKGPWTPEEDRKLIDYIERNGHGSWRALPKLAGLNRCGKSCRLRWTNYLRPDIKRGKFSDEEEQIIINLHAVLGNKWSAIATHLPGRTDNEIKNFWNTHLKKKLLQMGIDPVTHRPRTDLCLLANLPQLLSAAASHFVNPMNNNSWDNNSLSLRLHTDATQQLAKLQLLHNIVQVLSTSPVTPTMEALNHLGTLPLH…
TEA026496	CSS0011374	CsMYB106b	CSS0017216	CsMYB72	MGRSPCCENVGLKRRTWTPEEDQKLLAYIEENGHGSWPALPAKAGLQRCGKSCRLRWTNYLRPDIKRGKFSLQEEQSIIQLHALLGNRWSAIATHLPKRTDNDIKNYWNSHLKKRLTKMGIDPVTHKPKSDSLNPGQVKVAATLSHIAQWESTRLEAEARESTLLRSFSSSSAQLVLNKANALPPLQPPPLPLQPLCLDVLTACKGAWLTTLLKENGSTITGTLEAPTSTLNFSDKQLLIRNLGKSNNNNGEVKESMDNTVLVSNFMEGLTDLFIENSHDHLEHDLNDFEENNNYWNNILNLVNSTSPSIDSPVF
TEA027012	CSS0013033	CsMYB2	Not Found	Not Found	MVRTPSFDKNGTKKGAWSPEEDNKLRAYIHRYGHWNWRELPNEEIVFKYISFPDFDDFMSLSRCGKSCRLRWMNYLRPNVKRGKYTKAEDDLIMELHEKLGNKWSAIAAKFPGRTDNEIKNHWHTHLKKRINENHSTFELKQKAIQISQSLANLELQSHDSPRSEINHVTDELGSKDVTDEIYQQILESSPLSSQELSSSDFSSSMTPDYALLSDKNWVGEDSMSSSESFEESVRNFWIELAFEDFSYQQNEFSSNLAEGESTFPCFLDHDDDSIEWFHQILKELPEK
TEA027333	Not Found	CsMYB39	Not Found	Not Found	MGRAPCCSKIGLHRGPWTAREDALLTKYIQAHGEGNWRSLPKKAGLLRCGKSCRLRWMNYLRPDIKRGNITPDEDDLIIKMHALLGNRWSLIAGRLPGRTDNEIKNYWNTHLSKKLRRQGTEPNAHKKLLDSDPNLQEEPKKRRRNSNKKQNKFKSNVLVSEKVKAHNPKPIRIKSSRNFSMSRNCSFDWTPTSSLEGDHRVVLGTEVEDVPWSSLQEDGDHDHGNGVSFLIGGDDQDQEQDHDLIYGSESSDLIKWQSQLPMFDHTLEKLYEEYLQLLKAKDDDQVHDEFDSFAESLLI
TEA027440	CSS0043786	CsMYB56	CSS0043786	CsMYB74	MNLQHMNSNGAHDINGFRDINFLIPPPPGQLSLSMKHLGERNGYHQILNPPFQNKPWCFAPMEEGSETDDGTDMGSGGIDRNGLDLDQGDDEDSIEKKFGRTKLCARGHWRPHEDSKLKELVTQYGPQNWNLIAEKLQGRSGKSCRLRWFNQLDPRINKRAFSEEEEERLLAAHRMYGNKWAMIARLFPGRTDNAVKNHWHVIMARRHREQNTVYRRRKPSSCSPKGFDGMIMINGYNNHLNNACSESTISSANIDESGSTCTDLSLTPSSTIVRPGFGFVSRLVSPVNKIHSVMQVLTVGNVGLDQFCSGGNVVYHGGPMTNVVVDVYQPGNSDSNSEVSASESVANNNQANNNLYRENESGGNEEKNRMAFIDFLGVGAT
TEA027578	Not Found	CsMYB62a	Not Found	Not Found	MLCAQFQFTLFCPKTNEEEFELRKGPWTLEEDTLLIHYIAGHGEGRWNLLAKCAGLKRTGKSCRLRWLNYLKPDIKRGNLTPQEQLLILELHSKWGNRWSKIAQHLPGRTDNEIKNYWRTRVQKQARQLKIESNSKRFLEAVRCFWMPRLLEQVEQTSSSSPSSSTMETQSSTITSSLLPNHEAPLAFSSPQPNEKPSSVTNSSTICFSDSMRISQLPEFLERPTSPPLDDCYFVDISGYDMEVFNLATMSSVGPCDFSLSDSQMAGSDWISDDVACTLWNMDELWQLRKPEEELGI
TEA028103	CSS0027703	CsMYB121	CSS0027703	CsMYB77	MDGLMMGWGLPAEQGWRKRPWTPDEDKLLTEYVSSHGEGRWSSVAKSSGLNRSGKSCRLRWVNYLKPGLKRSKITPQEEGIIIELHALWGNKWSTIARYLPGRTDNEIKNYWRTHFKKRGKPSQKQEKGKTQLLLDQQIMKQEQQEQQEEEQGENDNDINNKVLSQAEAIDQKMTDEKQGKQETLLFMYPNMENLCFPMMYQDIASWSHTMDDLWSGGLWNLDEPHGRVDQANDYNKINWN
TEA028188	CSS0002189	CsMYB35b	Not Found	Not Found	MVRPPCCDKLDVRRGHWTEEEDAKILAYVSKHGTGNWTDVPKKAGLRRCGKSCRLRWTNYLRPDLRQETFTPQEEELIIRLHAAIGSRWSIIAQQLAGRTDNDVKNYWNTKLRKKLSEMGIDPVTHKPFSQILADYGNIDGLPKFGNRIGSLNRDIKNAFISKSVQSPIPQHVFSNFNMHFTTLDHPIQNTAGNYANNSSLDLLAQLQSITLVTEASSNYTNSQTTNTPHVDCSSSSAVSQFNASLSFSWRDFLIEDPFIPGDVQQEEEIKQEEKQDFSAVEEMGHEFEVMNSFESSSCSDRSFVEAMMDQQSDMLLEFPGLMEE
TEA028392	Not Found	CsMYB101	Not Found	Not Found	MNGGGVGGGSPQLAVKKGPWTTAEDAILIEYVRKHGEGNWNAVQKNCGLLRCGKSCRLRWANHLRPNLKKGAFTPEEEKTIIDLHARLGNKWARMANKLSGRTDNEIKNYWNTRVKRLQRAGLPIYPENISQRYDQPQPQAPQPQLNNNNHHQKIPNSFSPSFSALLSSSSSPSPIFSSLLSSSAPSRLTTQTPNSTPLSLSSILTVSQECTNKLFAAHPPFFISLQSQPSQSILFATTTPNQCSPPSPPSTTTMAASFNPHGGLSPQDTETDPFFAPISVVLTIVDGQRQSRTSNHSSASSCGTLSISDLEEDTTRIDTLKKEYANNNATGNEKKDNATGNEKKDNANTFSNKRCINLLLMKIDLQRSKAERLHKKKMMNSLGKSTGFWMKENDQWEE…
TEA028476	CSS0014476	CsMYB14b	Not Found	Not Found	MVRAPCCEKMGLKKGPWTPEEDLILINFINLHGHPNWRSLPKQAGLLRCGKSCRLRWTNYLRPDIKRGNFTREEEDAIIELHEKLGNRWSAIAARLPGRTDNEIKNVWHTHLKKRLSQNMTTPVTKQPQSTTNIQIYDQITQKESEPMNYYPNQVRLQSPQHSSSDISSVTTTTWMKGDELDNFFEVDDNFWSEVFSADNSGTMNDFLATTADPQVQFQFSPIDGAEHAHGYNPSVDYYWYNLLTTAGELPNLTEF
TEA028555	CSS0022389	CsMYB35a	CSS0022389	CsMYB80	MGRPPCCDKSNVKRGLWTAEEDAKILAYVANHGIGNWTLVPHKAGLNRCGKSCRLRWTNYLRPDLKHDNFTPEEEQLILDYHKVIGSRWSLIAQQLPGRTDNDVKNYWNTKLKKKLFKMGIDPLTHKPFSQILSDYEKIASLPVLNISTNMSSLVPIELSCITTINQPLPQQFISQETVQQHEVPSLTSSSSSSYSVTQLSSPRSFSCLSSPVPVAPSSPSSWCSEFLLGDPILSSDMDPKQEHNLQVPLITLQSNKPHYQFSEVAQERGCEAMYIGGQTERYCSEAASTSSANSFVEAILDRDSEIQSEFPEVLNEYFSF
TEA028875	CSS0012308	CsMYB26	CSS0012308	CsMYB81	MAHHTCCNKQKVKRGLWSPEEDEKLINYISTYGHGCWSSVPRLAGLQRCGKSCRLRWINYLRPDLKRGSFSPQEAALIIELHSILGNRWAQIAKHLPGRTDNEVKNFWNSSIKKKLISHQYLATYPNLPPNPNPTGPFDGFFSVNNANPNLIPSPQDHLYIPTQNSVLQGFDHGHEMKVLDQINFDPNLVPLQPPNSIPILLDLPSYDSSSWPLNYQTPHIDHQNVLKEEDCMFINPKMTTIPPSYDDPMVMPIMPKVYDMINCAMPSSSASHKVDQITSLSCFPSGVPNSRDPNVTTNQMEYINAIMSSLPSSSLSSSSSSSSPSSSLSPLPCSQFVMNPNLATSWDP
TEA028963	Not Found	CsMYB40b	Not Found	Not Found	MGRQPCCDKIGLRRGPWSIEEDHKLMNFILNNGIQCWRLVPKLAGLFRCGKSCRLRWINYLRPDLKRGALTAAEEDMIIQLHSHYGNRWSKIASHFPGRTDNEIKNHWNTRIKKRLKLLGLDPTTHKPIEQPEMFTTKELDCGVPSSFEQHQMFTTKDKVILQSNSFWNQANNNLELDLHDSLCSKGTSMAISATQPSNASASVSEPVHEDFLQQWIDNPNSMLSWDGFNNLEEIFL
TEA029017	Not Found	CsMYB30	Not Found	Not Found	MAPKSSEGLAKKVYNKGAWTSEEDRKLAQYVEVHGAKKWKTIATKSGLNRCGKSCRLRWLNYLRPNIKRGNITDEEEDLILRLHKLLGNRWSLIAGRLPGRTDNEIKNYWNSHLSRKINQKGKMTTTSPEQESTPEKTADSDVKREGTKGSGDGEFMLDVNEFFDFSTGGTYGLDWVNKFLELDDDQALTDKW
TEA029135	CSS0050310	CsMYB19	Not Found	Not Found	MGCDKSTEKPKPKQKQKQKHKKGLWSPDEDQRLRNHILEHGHGCWSSVPINAGLQRNGKSCRLRWINYLRPGLKRGMFTASEEQTILTLHAMLGNKWSQIAQHLYGRTDNEIKNYWHSYLKKKVAKMEQTEPQNNTKLMSPNTESSLSSHKSTPRNPSFESFEHMEGSSTNTNQSIPQIFNFPREPACFQNNLPKLLFAEWLSLDQFQGQEFGSSGEPAISNKDAALDHNPNFQDSFLNGLLANEGSFGCEFRQELSNGSADEMFQHPQFKSEDWFLESELVDLITEDDLNMNNGCVYEGC
TEA029352	CSS0033978	CsMYB15d	CSS0033978	CsMYB83	MRVPCCEEMGMKKGPWTPEEDQILISYIQSYGHGNWRALPKQAGLLRCGKSCRLRWTNYLRPDIKRGNFTREEEETIIKLHQIIGNRWSTIASRLPGRTDNEIKNFWHTHLKKRLKQSHHMVIESLTYAPISTQFSEFISSSESDSPLEKVTGPANEEEYTINANVNDDMAFWHNLFMKAGE
TEA029605	CSS0048511	CsMYB15c	Not Found	Not Found	MGLKKGPWTAEEDQLLIAFIRQHGHGNWRALPKQAGLLRCGKSCRLRWTNYLKPDIKRGNFNKEEEDTIINLHEMLGNRWSAIAARLSGRTDNEIKNVWHTHLKKRLKNYQSTSNTKGQTVTEPKCDSNSSGESNTLNSGFESSEYASVSPQDSSSQLSSVTDLAGLPNNVVIKDESMDTSETFPQIDESFWSEELSTGNSTMQSDFAGFAEELQFQFPFPLSPSMAASIGTMEHVNEYNFNIDDDMEFWYNLLIKAGGLPELSKI
TEA029615	Not Found	CsMYB15a	Not Found	Not Found	MGRAPCCEKMGLKKGPWTAEEDQLLIAFIRQHGHGNWRALPKQAGLLRCGKSCRLRWTNYLRPDIKRGNFSKEEEGTIINLHEMLGNRWSAIAARLPGRTDNEIKNVWHTHLKKRLKNYQSTSNTKGQTVTEPKCDSNASSESNTMNSGFESSEYASVSPQDSSSELSSVTDLTGLPNNVVIKDESMDTSETFPQIDESFWSEKLSTGNSTTQSDFAGSAEELQFQFPLSSSMTASIGSMEHVNEYNFNIDDDMEFWYNLLIKVGGLPEL
TEA029960	CSS0029077	CsMYB36b	CSS0007776	CsMYB70	MGRAPCCDKANVKKGPWSPEEDEKLKAYIEKYGTGNNWIALPQKIGLKRCGKSCRLRWLNYLRPNIKHGGFSEEEDNIICSLYISIGSRWSIIAAQLPGRTDNDVKNYWNTRLKKKLLGRRKQSNVNRLSSTSHDPKDENGSLDDSCEPVLSNSALERLQLHMQLQSCQNPLSFYNNPALWPKLQPLQEKLIQSLQFLNENTNYTLMQQHVLPSTQPGQEYKIDFYEPPNTSVIDGLNIDELENSLNAFNAGSNQVVMEQSNNEGIQAVSIFQADLDDLLHNKTIGLPPQEEDPIAEFDCFKAMDSSKDSMMWWSNDFELKSASTNSWDSSSPVLQSHGMCQDYGLGYNLQ
TEA030065	CSS0016430	CsMYB85b	CSS0016430	CsMYB84	MGRQPCCDKLGVKKGPWTAEEDKKLINFILTNGQYCWRAVPKLAGLRRCGKSCRLRWTNYLRPDLKRGLLTESEEQLVIDLHARLGNRWSKIASRLPGRTDNEIKNHWNTHIKKKLLKMGIDPVTHEPLANKESNPTEPSSNSELSRETNSNNQEQFQETSKVIIPSLEKKYSSDSSTENCYDDPLMGCLWGDESWEFPASGHSFSDISLPSLDESCAWLLDCQDFGVHDFGVDCFNDVNVMNTLNT
TEA030156	CSS0029977	CsMYB46	CSS0029977	CsMYB85	MRKPTTETTTGKNSSSNMMSKMRKGLWSPEEDEKLMNYMVRNGQGCWSDVARNAGLQRCGKSCRLRWINYLRPDLKRGAFSPQEEDLIIHLHSLLGNRWSQIAARLPGRTDNEIKNFWNSTVKKRLKNSSSSTLSPNTSDSSSEPLIQGMMMTMREQNMMTMFMDSSSSSSSATRSMAVNHPIDPLLPMFEQGLNMSSSSGCFNAPTFMPQVGMDVMMNGGGDHGFYGNHHGIYGGGGGGNYINLGPERELFVPPLESVSIEETKSSINRNTYNNNNNNNNNNPINNITNSVINHCNNNSKVENMEGFESCWQGGEDLKVGEWDLEELMRDVSSFPCLDFQGE
TEA030389	CSS0028169	CsMYB24	CSS0011863/CSS0028169	CsMYB86/CsMYB116	MDKRPCDSGGDAEVRKGPWTMEEDMILINYIATHGDGVWNTLARSAGLKRTGKSCRLRWLNYLRPDVRRGNITPEEQVLIMELHAMWGNRWSKIAKHLPGRTDNEIKNYWRTRIQKHMNKQGDHQTLSGGQSSEADHNMDQASTSQAMPGPHDADHQHRDAADQIYSPPSYPENLDTFSAPFPTESSNDNVWSMDDLWSLQLLNGDGD
TEA030475	Not Found	CsMYB106c	Not Found	Not Found	MLDQAVINSYPRFPFSKGQCGGINSSMCSICLCKYRKSEMLKMLSELAASNASLDTALGGRFAFTRGTWTPEEDQKLLAYIEEHGHGSWPALPAKAGLQRCGKSCRLRWTNYLRPDIKRGKFSLQEEQSIIQLHALLGNRWSAIATHLPKRTDNEIKNYWNSHLKKRLTKMGIDPVTHKPKTDSLNPGQLKVAATLSHIAQWESARLEAEARATRIVRESTLLRSFCSSSAQLILNKANALPPLPPPPLPLQPLCLDVLTACKGAWLTTLLKENGSTITGTLEAPTSTLNFSDKQLLIPNLGKSNNSIGEVKESMENTVLVPNFMEGLTDLLIENSHDHLDHDLNYFEENNNYWNNILNLVNSTSPSIGSPVS
TEA030893	CSS0018690	CsMYB17a	CSS0018690	CsMYB88	MGRKPCCDKKGLKKGPWTPEEDEILIDYIKKNGHGSWRSLPNLAGLLRCGKSCRLRWTNYLRPDIKRGPFSPEEEKLVIQLHGILGNRWAAIASQLPGRTDNEIKNLWNTHLKKRLLSMGIDPQTHEPSSTLNIPNRKPPSSPSTRHMAQWESARLEAEARLSKESSLFNPTSFGRTSSDYFLRMWNSEIGESFRNIHKGNKNSACQSPVSLASSSAKCGSVSGTTTEMGVPLIGSYEDTECKGNKLCTDDVIDGSDSSSSNSLEDSSDTALQLLLDFPGNNDMSFLEHDDDNYVFCPAILSENSLNYSL
TEA031375	CSS0023014	CsMYB34	CSS0023014/CSS0016632	CsMYB89/CsMYB117	MGRRPCCAKEGLNRGAWTAMEDKILTDYIRVHGEGKWRSLPKRAGLKRCGKSCRLRWLNYLRPDIKRGNISRDEEDLIIRLHKLLGNRWSLIAGRLPGRTDNEIKNYWNTNIGKKIQVLSQPSATSTISNRYNSSNPQSKQNPSRTTDHSVAQPPLPNTEPSRLVRTKASRCTKVFIRPDHQNVTIHHNVGVGVAASDPGDDISPFISAKDDTSDFMMDFEMDENFLSDFLNTDFPPLYEFHNDLKGDTTDTVTSSSSLDSNQNLLSSNEMLQSSDLQSLAPLLDPCMDWLQDQ
TEA031473	CSS0037523	CsMYB106a	CSS0037523	CsMYB90	MGRSPCCEKVGLKKGPWTPEEDQKLLAYIEDHGHGSWRALPAKAGLQRCGKSCRLRWTNYLRPDIKRGKFSLQEEQTIIQLHALLGNRWSAIATYLPKRTDNEIKNYWNTHLKKRLTKMGIDPVTHKPKSEALGPGQLKDAANLSHMAQWESARLEAEARLVRESKLHVINPFHSSSAAAPPHHHHHHHHLAPLPPPPPLCLDVLTAWKGSWLKTPKDNAIAGNIFAALESPTSTLKFGENPFPIINAGLFGNNSVAVIEQLVNKSNNFTEMKERIDSAAMEFHDMVGYSNDDVYIAETLKNANNANILIPNFMDGLTDLLLENSNEIVNSENVGGSCYSVDFEENKNYWNSILSVHPFDQPRVTSGSDRQAAAMAAISEQQRRLSPNPSLLHILDCPA…
TEA031915	CSS0026313	CsMYB27	CSS0026313	CsMYB92	MEFPQSSVFHLLLPSNIFVLSSLAPCSFLYKKASPLEFLATIVGYSVAMEDEKLRKGPWYEEEDERLTAIVAVMGERRWDSVATVSGLRRSGKSCRMRWMNYLRPNLKHGRLSAEEERIILQLHKQWGNKWSKIARRLPGRTDNEIKNYWRSHLRKNAQVREQGNYDQSITNNAKQDVLVPKFDNGDCTSVKENILRTTDDHSDVFELSNYGIASSPYEVRISDWMSSWSDEQSEVNRHHGECQSLDSGFCCYSVWNSKDHSDNGLWDSSDFLWDTD
TEA032503	CSS0034420	CsMYB23	CSS0025215	CsMYB93	MRKPCCEKQDTNKGAWSKQEDQKLIEYIQRNGTGCWRTLPQAAGLLRCGKSCRLRWNNYLRPDLKRGNFAEDEEDLIIKLHALLGNRWSLIAGRLPGRTDNEVKNYWNSHLRRKLINMGIDPTKHRLSQNLTHPQIIGATGSATSSASRDHACQPLKTKGDHDQVSDAASCLEDATWGLPDLNLDLRLTAPQSIAIVEEESKQNESTMSRKVESTPPRTLVLFR
TEA032908	CSS0022876	CsMYB41	CSS0022876	CsMYB95	MGRSPCCDKNGTKKGPWTPEEDHKLIQYIQIHGPGNWRTLPKYAGLQRCGKSCRLRWTNYLRPDIRRGRFSFEEEETIIQLHSVLGNKWSAIAAQLPGRTDNEIKNYWNTHIRKRLLRMGIDPVTHSPCLDLLDMSSILSSAQLNLSNFLPLQTLVNPELLRLVTTLLALNPENPELLLQELQENQNFNTQLQNQTHLPEPNNLFQTLDQNQTHVLEPNLFQTPIQNQMQFMQGMSMGQFSCQNSQENLTSSLNDLSGNSRFQPMKNNQNFTFDSVMSTSMSSPTPLNSSSTFINSNTNTEGERESYCSSMLKFEIPESLDFVNFM
TEA033191	CSS0041393	CsMYB18	CSS0041393	CsMYB96	MRKPCCDKKDTNKGAWSKQEDQKLIHYIQIHGEGNWRSLPKAAGLLRCGKSCRLRWINYLRPDIKRGNFGEDEEDLIIKLHALLGNRWSLIAGRLPGRTDNEVKNYWNSHIRKKLISKGIDPRKHTLRHSINVHHHPHQPQPVPNSNPHDTRGRFSDSAAFVDHDINNDQTSDKLPDLNLNLSLSLAMN
TEA033203	CSS0045979	CsMYB61a	CSS0045979	CsMYB97	MGRHSCCYKQKLRKGLWSPEEDEKLVRHITKFGHGCWSSVPKLAGLQRCGKSCRLRWINYLRPDLKRGTFSQQEENLIIELHAVLGNRWSQIAAQLPGRTDNEIKNLWNSSLKKKLRQRGIDPNTHKPLSEIENEEKVSATIKNNERASGGSSSHDQLTEKPKVSVAADSYSLIENSPPPPPPPLPPPPTHEFFQERFVSSHESSTATGCKPPDFPGYFSFQQLNYRPDMGLSANPNTTLFLNPNSRCSEMISEFNSTVFTSMSSPILTTTTQIKPSISLPSSLGTFDINGIHNWNSGTYSNNGSSSNGSSNSIESSFFDNNNNNFSWVPTADCVKSEKETEIQPIDGDPEEIKWSEYLQTPFLLATTIQNQAAQDIYNETKSESQFVMTHAPSSTNWH…
TEA033570	CSS0038354	CsMYB85a	CSS0038354	CsMYB98	MGRQPCCDKLGVKKGPWTAEEDKKLINFILTNGQCCWRAVPKLAGLRRCGKSCRLRWTNYLRPDLKRGLLNEAEEQLVIDLHARLGNRWSKIAARLPGRTDNEIKNHWNTHIKKKLLKMGIDPVTHEPLNEESKPTEASSTSSSSRADHSPESKNNHLQSQKTDNGIPNSEENSSCSPLTENCSGDDPLMSSFLWGNESIPLVDGSWEFPSDGLSFNDNNIGLPSWDEDCAWLLDCQDFGIHDFGIDCFSDVEVIKTLNTLEMGNKQ
TEA033589	CSS0013033	CsMYB3	CSS0013033	CsMYB99	MKKGEWSPVEDNKLRAYIHRYGHWNWRELPKYAGLSRCGKSCRLRWMNYLRPNVKRGKYTKAEDDLIMELHEKLGNKWSAIAAKLPGRTDNEIKNHWHTHLKKRIKENQSTFELKQKAIQISQSLANLELQSHESPRSEINQVTDELGSKDVTDEIYQQILESSPLSSRELSSSDFSSSMTSDYALLSDKNWVGEDIMSSLELFEESVRNFWIEPVFEEFSYQQNGFSSTLAEGESMCPCFLDHDDDSIEWFHQILKELPEN
TEA033593	CSS0034715	CsMYB8	CSS0034715	CsMYB100	MRTPCCDKNGLKKGTWTAEEDRKLKAYITRYGCWNWRQLPKFAGLSRCGKSCRLRWMNYLRPNIKRGNFSKEEEDLIINLHESLGNRWSAIAAQLPGRTDNEIKNHWHTYLKKCTRQQIPISQAQKPRSNDRSKSKKTGQKTSKFKISSVSPSTHQIFESSQFSPPPPPPLSSELCSLMIDTATVNSPSSIAENDVSPSEMFAETNASFWTDPIFVDNYDNTYDVLSPLVVDTGFLSPHTPVIDEEFLCSYNFYDEFNNVLNW

## Sheet: Table S3
Table S3. Detailed subgroup situation of R2R3-MYB proteins in Figure 1
Gene ID	Name	Subgroup	Function
AT1G34670	AtMYB93	Subgroup 10 & Subgroup 24	Enable DNA-binding transcription factor activity, transcription cis-regulatory region binding
AT5G65230	AtMYB53
AT5G10280	AtMYB92
AT3G02940	AtMYB107
AT5G16770	AtMYB9
AT4G17785	AtMYB39
TEA007975	CsMYB93d
TEA015814	CsMYB93c
TEA012565	CsMYB93a
TEA012539	CsMYB93b
TEA003067	CsMYB9d
TEA026389	CsMYB9b
TEA001022	CsMYB9c
TEA015155	CsMYB9a
AT5G54230	AtMYB49	Subgroup 11 + AtMYB49	Abiotic stress response
AT4G05100	AtMYB74
AT4G21440	AtMYB102
AT4G28110	AtMYB41
TEA001795	CsMYB10b
TEA004932	CsMYB102a
TEA032908	CsMYB41
TEA023311	CsMYB102c
TEA026096	CsMYB102d
AT1G18570	AtMYB51	Subgroup 12	Glycosylate biosynthesis
AT1G74080	AtMYB122
AT5G60890	AtMYB34
AT5G07690	AtMYB29
AT5G07700	AtMYB76
AT5G61420	AtMYB28
AT1G18710	AtMYB47	AtMYB47 & AtMYB95	Enable DNA-binding transcription factor activity
AT1G74430	AtMYB95
AT3G61250	AtMYB17	Subgroup 9b	Regulation of early inflorescence development and seed germination
TEA030893	CsMYB17a
TEA016497	CsMYB17b
AT5G15310	AtMYB16	Subgroup 9a	AtMYB16/MIXTA: cell fate / Conical epidermal cell outgrowth; AtMYB106/NOK: cell fate / Trichome branching
AT3G01140	AtMYB106
TEA031473	CsMYB106a
TEA023584	CsMYB16
TEA026496	CsMYB106b
TEA030475	CsMYB106c
AT2G36890	AtMYB38	Subgroup14	Axillary meristem regulation / Lateral organ formation (shoot branching, GA‐mediated)
AT5G23000	AtMYB37
AT4G37780	AtMYB87
AT5G57620	AtMYB36
AT3G49690	AtMYB84
AT5G65790	AtMYB68
TEA021984	CsMYB36e
TEA012515	CsMYB36f
TEA018194	CsMYB36d
TEA025993	CsMYB36a
TEA029960	CsMYB36b
TEA015798	CsMYB36c
TEA011993	CsMYB84a
TEA021422	CsMYB84b
TEA009432	CsMYB38
TEA014063	CsMYB36g
AT3G28470	AtMYB35	Subgroup AtMYB35 & AtMYB103	AtMYB35: anther wall tapetum development; AtMYB103: regulation of secondary cell wall biogenesis.
AT5G56110	AtMYB103
TEA028555	CsMYB35a
TEA028188	CsMYB35b
TEA023344	CsMYB103
AT5G14340	AtMYB40	SubgroupAtMYB20, AtMYB40, AtMYB42, AtMYB43, AtMYB85& AtMYB99	Regulation of lignin biosynthetic process, phenylpropanoid metabolic process and secondary cell wall biogenesis
AT5G62320	AtMYB99
AT1G66230	AtMYB20
AT5G16600	AtMYB43
AT4G22680	AtMYB85
AT4G12350	AtMYB42
TEA003248	CsMYB40a
TEA028963	CsMYB40b
TEA014701	CsMYB85c
TEA023817	CsMYB20
TEA030065	CsMYB85b
TEA033570	CsMYB85a
AT5G26660	AtMYB86	Subgroup13	Mucilage deposition and extrusion; Phenylpropanoid pathway / Lignin biosynthesis; Stomatal closure.
AT1G09540	AtMYB61
AT1G57560	AtMYB50
AT4G01680	AtMYB55
TEA020034	CsMYB86a
TEA022787	CsMYB86b
TEA002399	CsMYB61b
TEA033203	CsMYB61a
AT3G13890	AtMYB26	SubgroupAtMYB26, AtMYB67 & AtMYB103	Anther dehiscence, plant-type secondary cell wall biogenesis
AT3G12720	AtMYB67
AT1G63910	AtMYB103
TEA028875	CsMYB26
TEA021737	CsMYB103b
TEA007243	CsMYB103a
TEA015433	CsMYB67
AT5G12870	AtMYB46	AtMYB46 & AtMYB83	Regulation of secondary cell wall biogenesis
AT3G08500	AtMYB83
TEA030156	CsMYB46
AT3G48920	AtMYB45	Subgroup 16	Hypostyle elongation, Far red light‐mediated (phyA signaling)
AT4G25560	AtMYB18
AT5G52260	AtMYB19
TEA017151	CsMYB45
TEA029135	CsMYB19
TEA027012	CsMYB2	TEA Preferential Subgroup A
TEA033589	CsMYB3
TEA006889	CsMYB5
TEA033593	CsMYB8
TEA017225	CsMYB10
TEA022451	CsMYB11
AT1G08810	AtMYB60	Subgroup 1	Abiotic and biotic stress response
AT5G62470	AtMYB96
AT3G28910	AtMYB30
AT3G47600	AtMYB94
AT1G74650	AtMYB31
TEA000749	CsMYB94a
TEA023891	CsMYB96
TEA002289	CsMYB60
TEA014430	CsMYB94b
AT1G16490	AtMYB58	Subgroup 3 & AtMYB10, AtMYB72	Phenylpropanoid pathway / Lignin biosynthesis (fibers and vessels)
AT1G56160	AtMYB72
AT1G79180	AtMYB63
AT3G12820	AtMYB10
TEA023193	CsMYB63
AT1G06180	AtMYB13	Subgroup 2	Abiotic stress response
AT2G31180	AtMYB14
AT3G23250	AtMYB15
TEA029615	CsMYB15a
TEA019409	CsMYB14a
TEA020748	CsMYB15b
TEA028476	CsMYB14b
TEA029605	CsMYB15c
TEA029352	CsMYB15d
AT4G38620	AtMYB4	Subgroup 4 & AtMYB6, AtMYB8	Abiotic stress responses
AT2G16720	AtMYB7
AT1G22640	AtMYB3
AT1G35515	AtMYB8
AT4G09460	AtMYB6
AT4G34990	AtMYB32
TEA000547	CsMYB4b
TEA003515	CsMYB4a
TEA019219	CsMYB7a
TEA008298	CsMYB6
TEA023057	CsMYB7b
TEA025886	CsMYB13	TEA Preferential Subgroup B
TEA033191	CsMYB18
TEA023874	CsMYB22
TEA032503	CsMYB23
AT5G49330	AtMYB111	Subgroup 7	Phenylpropanoid pathway / Anthocyanin biosynthesis
AT2G47460	AtMYB12
AT3G62610	AtMYB11
TEA009412	CsMYB12
AT3G13540	AtMYB5	Subgroup AtMYB5	Redundant with AtMYB123 in regulating tannin biosynthesis
TEA014311	CsMYB37
TEA027333	CsMYB39
TEA012130	CsMYB42
TEA012145	CsMYB43
AT3G29020	AtMYB110	Subgroup 21 + AtMYB89	Axillary meristem regulation; Cell wall thickening
AT5G39700	AtMYB89
AT1G17950	AtMYB52
AT1G73410	AtMYB54
AT4G33450	AtMYB69
AT5G17800	AtMYB56
AT1G26780	AtMYB117
AT1G69560	AtMYB105
TEA021056	CsMYB117a
TEA016361	CsMYB105
TEA027440	CsMYB56
TEA002233	CsMYB117b
AT3G55730	AtMYB109	Subgroup 23	Abscisic acid response
AT2G39880	AtMYB25
AT3G09230	AtMYB1
TEA013753	CsMYB109
TEA018401	CsMYB1a
AT2G23290	AtMYB70	Subgroup22	Abiotic stress response
AT4G37260	AtMYB73
AT3G50060	AtMYB77
AT5G67300	AtMYB44
TEA013585	CsMYB73b
TEA014193	CsMYB73a
TEA000452	CsMYB44
AT2G37630	AtMYB91	SubgroupAtMYB91	Regulation of innate immune response
AT1G14350	AtMYB124	SubgroupAtMYB88&AtMYB124	Guard cell differentiation
AT2G02820	AtMYB88
AT3G60460	AtMYB125	Subgroup AtMYB125	Stamen development
TEA023292	CsMYB125
AT2G25230	AtMYB100	Subgroup 25 + AtMYB98	Embryogenesis / Seed maturation
AT5G40430	AtMYB22
AT3G27785	AtMYB118
AT5G40360	AtMYB115
AT4G18770	AtMYB98
AT5G11050	AtMYB64
AT5G58850	AtMYB119
TEA013946	CsMYB98
AT2G26950	AtMYB104	Subgroup 18	Cell differentiation; Stamen development / Anther development; Abiotic stress response / ABA sensitivity
AT2G26960	AtMYB81
AT3G11440	AtMYB65
AT5G06100	AtMYB33
AT4G26930	AtMYB97
AT5G55020	AtMYB120
AT2G32460	AtMYB101
TEA021145	CsMYB33
TEA025308	CsMYB65
TEA028392	CsMYB101
AT1G66370	AtMYB113	Subgroup 6	Phenylpropanoid pathway / Anthocyanin biosynthesis
AT1G66390	AtMYB90
AT1G56650	AtMYB75
AT1G66380	AtMYB114
TEA018834	CsAN1
TEA000825	CsMYB25	TEA Preferential Subgroup C
TEA004616	CsMYB28
TEA001090	CsMYB29
TEA029017	CsMYB30
AT5G52600	AtMYB82	SubgroupAtMYB82	Trichome differentiation
TEA023420	CsMYB82
AT5G40330	AtMYB23	Subgroup15	Cell fate / Trichome initiation
AT3G27920	AtMYB0
AT5G14750	AtMYB66
TEA005813	CsMYB66
AT3G53200	AtMYB27	SubgroupAtMYB27, AtMYB48 & AtMYB59	Regulation of potassium ion transport
AT3G46130	AtMYB48
AT5G59780	AtMYB59
TEA031915	CsMYB27
TEA005413	CsMYB48b
TEA012256	CsMYB48a
AT3G24310	AtMYB71	Subgroup AtMYB71, AtMYB79 & AtMYB121	Enable DNA-binding transcription factor activity, transcription cis-regulatory region binding
AT4G13480	AtMYB79
AT3G30210	AtMYB121
TEA005395	CsMYB71b
TEA016845	CsMYB71a
TEA028103	CsMYB121
AT5G35550	AtMYB123	Subgroup 5	Phenylpropanoid pathway / Proanthocyanin dins biosynthesis
TEA004608	CsMYB31
TEA002308	CsMYB32
TEA031375	CsMYB34
AT3G01530	AtMYB57	Subgroup 19 + AtMYB57	Stamen development / Filament length, GA‐ and JA‐mediated
AT3G27810	AtMYB21
AT5G40350	AtMYB24
TEA030389	CsMYB24
TEA024596	CsMYB21
AT1G48000	AtMYB112	Subgroup20	Abiotic and biotic stress response
AT5G49620	AtMYB78
AT3G06490	AtMYB108
AT2G47190	AtMYB2
AT1G25340	AtMYB116
AT1G68320	AtMYB62
TEA012423	CsMYB108
TEA024384	CsMYB78
TEA013109	CsMYB116
TEA027578	CsMYB62a
TEA002040	CsMYB1
TEA002210	CsMYB62b

## Sheet: Table S4
Table S4. Ka/Ks values of the duplicated R2R3-MYB genes in C.sinensis.
Gene ID of CsR2R3-MYBs	Name	Gene ID	Duplication type	Ka	Ks	Ka/Ks
CSS0004668.1	CsMYB40a	CSS0029639.1	WGD or Segmental	0.460229	NaN	NaN
CSS0006222.1	CsMYB84a	CSS0044812.1	WGD or Segmental	0.145932	0.656966	0.22213
CSS0006222.1	CsMYB84a	CSS0004163.1	WGD or Segmental	0.144058	0.656966	0.219277
CSS0006222.1	CsMYB84a	CSS0029077.1	WGD or Segmental	0.307158	1.66275	0.184729
CSS0007776.1	CsMYB36c	CSS0049603.1	WGD or Segmental	0.12938	0.461514	0.280338
CSS0008766.1	CsMYB36e	CSS0021810.1	WGD or Segmental	0.165479	0.945955	0.174933
CSS0008895.1	CsMYB36g	CSS0027397.1	WGD or Segmental	0.204015	0.480743	0.424374
CSS0008895.1	CsMYB36g	CSS0042596.1	WGD or Segmental	0.222235	1.19963	0.185253
CSS0009279.1	CsMYB103b	CSS0014361.1	WGD or Segmental	0.107384	0.590213	0.181941
CSS0011374.1	CsMYB106b	CSS0037523.1	WGD or Segmental	0.140553	0.927932	0.151469
CSS0012508.1	CsMYB63	CSS0003835.1	WGD or Segmental	0.251837	0.908231	0.277283
CSS0014476.1	CsMYB14b	CSS0002706.1	WGD or Segmental	0.293768	1.33227	0.220501
CSS0015598.1	CsMYB21	CSS0028169.1	WGD or Segmental	0.137174	0.791717	0.173262
CSS0016430.1	CsMYB85b	CSS0038354.1	WGD or Segmental	0.117419	1.08045	0.108677
CSS0016752.1	CsMYB36d	CSS0021810.1	WGD or Segmental	0.0479396	0.350856	0.136636
CSS0021525.1	CsMYB86a	CSS0031776.1	WGD or Segmental	0.116502	0.486509	0.239466
CSS0021675.1	CsMYB12	CSS0029945.1	WGD or Segmental	0.41442	1.78466	0.232212
CSS0022389.1	CsMYB35a	CSS0014516.1	WGD or Segmental	0.576241	1.10441	0.521763
CSS0022876.1	CsMYB41	CSS0006645.1	WGD or Segmental	0.166374	0.828505	0.200812
CSS0026160.1	CsMYB125	CSS0038164.1	WGD or Segmental	0.182866	0.66103	0.276638
CSS0026160.1	CsMYB125	CSS0011063.1	WGD or Segmental	0.359986	1.44333	0.249414
CSS0030465.1	CsMYB14a	CSS0014476.1	WGD or Segmental	0.208009	0.495577	0.419731
CSS0030465.1	CsMYB14a	CSS0002706.1	WGD or Segmental	0.307353	1.66644	0.184437
CSS0030465.1	CsMYB14a	CSS0033978.1	WGD or Segmental	0.290364	2.01047	0.144426
CSS0031950.1	CsMYB67	CSS0046860.1	WGD or Segmental	0.162352	0.54569	0.297517
CSS0034016.1	CsMYB108	CSS0005397.1	WGD or Segmental	0.101327	0.697651	0.14524
CSS0036026.1	CsMYB109	CSS0048838.1	WGD or Segmental	0.335056	1.22663	0.273152
CSS0036526.1	CsMYB9c	CSS0048639.1	WGD or Segmental	0.196267	0.59653	0.329015
CSS0040328.1	CsMYB4a	CSS0035631.1	WGD or Segmental	0.166111	2.07635	0.0800015
CSS0040328.1	CsMYB4a	CSS0026012.1	WGD or Segmental	0.147538	0.723542	0.203911
CSS0041393.1	CsMYB18	CSS0010944.1	WGD or Segmental	0	0	NaN
CSS0045979.1	CsMYB61b	CSS0013792.1	WGD or Segmental	0.167558	0.760881	0.220216
CSS0049966.1	CsMYB94b	CSS0014730.1	WGD or Segmental	0.221853	1.66053	0.133603
CSS0050310.1	CsMYB19	CSS0025715.1	WGD or Segmental	0.0854178	0.506664	0.168589

## Sheet: Table S5
Table S5. Orthologous relationships between C.sinensis and Vitis vinifera
CsR2R3-MYB Gene ID				VvR2R3-MYB Gene ID
CSS0011374.1				transcript:VIT_01s0026g02770.t01
CSS0001915.1				transcript:VIT_01s0026g02770.t01
CSS0034420.1				transcript:VIT_01s0011g04760.t01
CSS0015964.1				transcript:VIT_01s0011g03730.t01
CSS0037523.1				transcript:VIT_01s0026g02770.t01
CSS0031950.1				transcript:VIT_01s0010g00410.t01
CSS0008895.1				transcript:VIT_11s0016g02780.t01
CSS0027686.1				transcript:VIT_11s0016g01300.t01
CSS0023014.1				transcript:VIT_11s0016g01310.t01
CSS0007776.1				transcript:VIT_11s0052g01490.t01
CSS0034715.1				transcript:VIT_12s0134g00480.t01
CSS0006645.1				transcript:VIT_12s0134g00570.t01
CSS0036026.1				transcript:VIT_13s0019g03200.t01
CSS0004668.1				transcript:VIT_14s0219g00050.t01
CSS0022389.1				transcript:VIT_14s0066g02180.t01
CSS0049966.1				transcript:VIT_14s0108g00830.t01
CSS0049966.1				transcript:VIT_14s0108g01080.t01
CSS0015598.1				transcript:VIT_14s0066g01090.t01
CSS0028169.1				transcript:VIT_14s0066g01090.t01
CSS0001915.1				transcript:VIT_14s0108g01080.t01
CSS0048511.1				transcript:VIT_14s0006g00450.t01
CSS0034420.1				transcript:VIT_14s0006g01620.t01
CSS0027703.1				transcript:VIT_14s0083g01060.t01
CSS0028032.1				transcript:VIT_14s0066g01010.t01
CSS0045979.1				transcript:VIT_14s0060g00240.t01
CSS0037523.1				transcript:VIT_14s0108g01080.t01
CSS0026160.1				transcript:VIT_15s0021g02040.t01
CSS0005060.1				transcript:VIT_15s0046g00170.t01
CSS0018690.1				transcript:VIT_15s0046g03190.t01
CSS0050082.1				transcript:VIT_16s0022g01210.t01
CSS0016430.1				transcript:VIT_16s0022g01210.t01
CSS0038354.1				transcript:VIT_16s0022g01210.t01
CSS0048639.1				transcript:VIT_16s0039g01710.t01
CSS0025715.1				transcript:VIT_16s0050g00050.t01
CSS0016556.1				transcript:VIT_16s0050g00070.t01
CSS0049966.1				transcript:VIT_17s0000g06190.t01
CSS0022389.1				transcript:VIT_17s0000g05400.t01
CSS0021525.1				transcript:VIT_17s0000g09080.t01
CSS0002944.1				transcript:VIT_17s0000g03560.t01
CSS0028032.1				transcript:VIT_17s0000g08550.t01
CSS0031776.1				transcript:VIT_17s0000g09080.t01
CSS0001915.1				transcript:VIT_17s0000g06410.t01
CSS0014730.1				transcript:VIT_17s0000g06190.t01
CSS0041393.1				transcript:VIT_17s0000g02650.t01
CSS0015964.1				transcript:VIT_17s0000g03560.t01
CSS0006222.1				transcript:VIT_18s0001g08470.t01
CSS0029077.1				transcript:VIT_18s0001g08470.t01
CSS0029616.1				transcript:VIT_18s0001g09850.t01
CSS0027243.1				transcript:VIT_18s0001g05670.t01
CSS0029506.1				transcript:VIT_19s0015g01280.t01
CSS0012508.1				transcript:VIT_19s0085g00050.t01
CSS0006645.1				transcript:VIT_19s0014g03820.t01
CSS0009279.1				transcript:VIT_02s0025g00320.t01
CSS0036526.1				transcript:VIT_02s0012g01650.t01
CSS0014361.1				transcript:VIT_02s0025g00320.t01
CSS0048639.1				transcript:VIT_02s0012g01650.t01
CSS0040328.1				transcript:VIT_03s0038g02310.t01
CSS0026012.1				transcript:VIT_03s0038g02310.t01
CSS0008895.1				transcript:VIT_04s0008g00620.t01
CSS0036919.1				transcript:VIT_04s0008g01800.t01
CSS0023014.1				transcript:VIT_04s0008g01810.t01
CSS0040328.1				transcript:VIT_04s0023g03710.t01
CSS0026012.1				transcript:VIT_04s0023g03710.t01
CSS0021675.1				transcript:VIT_05s0077g01360.t01
CSS0030465.1				transcript:VIT_05s0049g01010.t01
CSS0014476.1				transcript:VIT_05s0049g01010.t01
CSS0002706.1				transcript:VIT_05s0049g01010.t01
CSS0034016.1				transcript:VIT_05s0077g00500.t01
CSS0005397.1				transcript:VIT_05s0077g00500.t01
CSS0046853.1				transcript:VIT_05s0049g02260.t01
CSS0016752.1				transcript:VIT_06s0061g00470.t01
CSS0008766.1				transcript:VIT_06s0061g00470.t01
CSS0029977.1				transcript:VIT_06s0004g02110.t01
CSS0029851.1				transcript:VIT_06s0004g04140.t01
CSS0021675.1				transcript:VIT_07s0005g01210.t01
CSS0030465.1				transcript:VIT_07s0005g03340.t01
CSS0014476.1				transcript:VIT_07s0005g03340.t01
CSS0029616.1				transcript:VIT_07s0129g01050.t01
CSS0034016.1				transcript:VIT_07s0005g01950.t01
CSS0002706.1				transcript:VIT_07s0005g03340.t01
CSS0033978.1				transcript:VIT_07s0005g03340.t01
CSS0005397.1				transcript:VIT_07s0005g01950.t01
CSS0036026.1				transcript:VIT_08s0007g01540.t01
CSS0026313.1				transcript:VIT_08s0007g04830.t01
CSS0016752.1				transcript:VIT_08s0007g05030.t01
CSS0008766.1				transcript:VIT_08s0007g05030.t01
CSS0043786.1				transcript:VIT_08s0056g01190.t01
CSS0027686.1				transcript:VIT_09s0002g01380.t01
CSS0012308.1				transcript:VIT_09s0002g01670.t01

## Sheet: Table S6
Table S6. Orthologous relationships between C.sinensis and Actinidia chinensis
CsR2R3-MYB Gene ID			AcR2R3-MYB Gene ID
CSS0006222.1			transcript:PSS36003
CSS0050082.1			transcript:PSS11498
CSS0049966.1			transcript:PSS07910
CSS0050082.1			transcript:PSS04081
CSS0036026.1			transcript:PSS34610
CSS0036026.1			transcript:PSS34506
CSS0006222.1			transcript:PSR99947
CSS0049966.1			transcript:PSR95805
CSS0036026.1			transcript:PSR93165
CSS0049966.1			transcript:PSR89659
CSS0006222.1			transcript:PSR87901
CSS0004668.1			transcript:PSR87522
CSS0049966.1			transcript:PSR87671
CSS0022389.1			transcript:PSR87625
CSS0015598.1			transcript:PSR87571
CSS0036026.1			transcript:PSS32654
CSS0036026.1			transcript:PSS33346
CSS0036026.1			transcript:PSS32558
CSS0006222.1			transcript:PSS31516
CSS0006222.1			transcript:PSS30669
CSS0004668.1			transcript:PSS30173
CSS0049966.1			transcript:PSS30459
CSS0022389.1			transcript:PSS30426
CSS0015598.1			transcript:PSS30379
CSS0004668.1			transcript:PSS28789
CSS0016752.1			transcript:PSS04587
CSS0016752.1			transcript:PSS32880
CSS0016752.1			transcript:PSS23697
CSS0030465.1			transcript:PSS14016
CSS0021675.1			transcript:PSS14717
CSS0029977.1			transcript:PSS14540
CSS0021675.1			transcript:PSR94723
CSS0030465.1			transcript:PSR92870
CSS0008766.1			transcript:PSR89930
CSS0030465.1			transcript:PSR89806
CSS0029977.1			transcript:PSR90196
CSS0008766.1			transcript:PSR86563
CSS0021675.1			transcript:PSR85959
CSS0029977.1			transcript:PSR86826
CSS0030465.1			transcript:PSR86421
CSS0008766.1			transcript:PSS32880
CSS0030465.1			transcript:PSS33764
CSS0036526.1			transcript:PSS11801
CSS0033811.1			transcript:PSS11548
CSS0016430.1			transcript:PSS11498
CSS0009279.1			transcript:PSS11374
CSS0026160.1			transcript:PSS11835
CSS0026160.1			transcript:PSS09702
CSS0009279.1			transcript:PSS09386
CSS0016430.1			transcript:PSS09757
CSS0033811.1			transcript:PSS04037
CSS0016430.1			transcript:PSS04081
CSS0009279.1			transcript:PSS04201
CSS0008895.1			transcript:PSS01241
CSS0036526.1			transcript:PSR93551
CSS0026160.1			transcript:PSR93438
CSS0008895.1			transcript:PSR91294
CSS0026160.1			transcript:PSR91595
CSS0016430.1			transcript:PSR91555
CSS0009279.1			transcript:PSR91477
CSS0043786.1			transcript:PSS15793
CSS0014476.1			transcript:PSS14016
CSS0043786.1			transcript:PSS01690
CSS0014476.1			transcript:PSR92870
CSS0014476.1			transcript:PSR89806
CSS0014476.1			transcript:PSR86421
CSS0014476.1			transcript:PSS33764
CSS0036919.1			transcript:PSS15475
CSS0048639.1			transcript:PSS11801
CSS0014361.1			transcript:PSS11374
CSS0038354.1			transcript:PSS09757
CSS0014361.1			transcript:PSS09386
CSS0014361.1			transcript:PSS04201
CSS0048639.1			transcript:PSR93551
CSS0038354.1			transcript:PSR91555
CSS0014361.1			transcript:PSR91477
CSS0027686.1			transcript:PSS36408
CSS0027686.1			transcript:PSS18101
CSS0012308.1			transcript:PSS18071
CSS0023014.1			transcript:PSS15475
CSS0021525.1			transcript:PSS07749
CSS0027686.1			transcript:PSR96199
CSS0012308.1			transcript:PSR96174
CSS0021525.1			transcript:PSR89459
CSS0048511.1			transcript:PSS36647
CSS0007776.1			transcript:PSS36206
CSS0001915.1			transcript:PSS13511
CSS0014730.1			transcript:PSS07910
CSS0031776.1			transcript:PSS07749
CSS0007776.1			transcript:PSS04297
CSS0034420.1			transcript:PSS35020
CSS0014730.1			transcript:PSR96649
CSS0014730.1			transcript:PSR95805
CSS0031776.1			transcript:PSR95889
CSS0031776.1			transcript:PSR89459
CSS0014730.1			transcript:PSR89659
CSS0028169.1			transcript:PSR87571
CSS0001915.1			transcript:PSR87693
CSS0027703.1			transcript:PSR87747
CSS0014730.1			transcript:PSR87671
CSS0028169.1			transcript:PSS30379
CSS0001915.1			transcript:PSS30467
CSS0048511.1			transcript:PSS30048
CSS0048511.1			transcript:PSS26781
CSS0048511.1			transcript:PSS21454
CSS0007776.1			transcript:PSS21072
CSS0045979.1			transcript:PSS18983
CSS0040328.1			transcript:PSS12096
CSS0045979.1			transcript:PSS08447
CSS0005060.1			transcript:PSS03927
CSS0045979.1			transcript:PSS00339
CSS0040328.1			transcript:PSS29519
CSS0040328.1			transcript:PSS25986
CSS0005060.1			transcript:PSS23525
CSS0040328.1			transcript:PSS21752
CSS0045979.1			transcript:PSS21644
CSS0029077.1			transcript:PSS36003
CSS0029616.1			transcript:PSS19729
CSS0029616.1			transcript:PSS17277
CSS0029851.1			transcript:PSS14365
CSS0029077.1			transcript:PSR99947
CSS0029616.1			transcript:PSR99810
CSS0029851.1			transcript:PSR95136
CSS0029851.1			transcript:PSR90031
CSS0029077.1			transcript:PSR87901
CSS0029616.1			transcript:PSR87953
CSS0029851.1			transcript:PSR86672
CSS0029616.1			transcript:PSS31459
CSS0029077.1			transcript:PSS31516
CSS0014780.1			transcript:PSS31822
CSS0029616.1			transcript:PSS30722
CSS0029077.1			transcript:PSS30669
CSS0029616.1			transcript:PSS29307
CSS0029616.1			transcript:PSS26124
CSS0029506.1			transcript:PSS14306
CSS0002706.1			transcript:PSS14016
CSS0022876.1			transcript:PSS05766
CSS0002706.1			transcript:PSS34888
CSS0034016.1			transcript:PSS01552
CSS0034016.1			transcript:PSR97873
CSS0002706.1			transcript:PSR97963
CSS0029506.1			transcript:PSR95247
CSS0002706.1			transcript:PSR92870
CSS0034016.1			transcript:PSR92482
CSS0002706.1			transcript:PSR89806
CSS0034016.1			transcript:PSR85200
CSS0002706.1			transcript:PSS33764
CSS0037523.1			transcript:PSS13511
CSS0018690.1			transcript:PSS11711
CSS0026012.1			transcript:PSS12096
CSS0018690.1			transcript:PSS04337
CSS0015964.1			transcript:PSR91151
CSS0015964.1			transcript:PSR88289
CSS0037523.1			transcript:PSR87693
CSS0037523.1			transcript:PSR85020
CSS0018690.1			transcript:PSS33084
CSS0026012.1			transcript:PSS29519
CSS0018690.1			transcript:PSS26336
CSS0026012.1			transcript:PSS25986
CSS0026012.1			transcript:PSS21752
CSS0034715.1			transcript:PSS16018
CSS0006645.1			transcript:PSS16013
CSS0033978.1			transcript:PSS14016
CSS0006645.1			transcript:PSS10299
CSS0034715.1			transcript:PSS05773
CSS0006645.1			transcript:PSS05766
CSS0016556.1			transcript:PSS04337
CSS0006645.1			transcript:PSS04748
CSS0025715.1			transcript:PSR93437
CSS0016556.1			transcript:PSR93438
CSS0033978.1			transcript:PSR92870
CSS0025715.1			transcript:PSS32389
CSS0025715.1			transcript:PSS33085
CSS0016556.1			transcript:PSS33084
CSS0013033.1			transcript:PSS24703
CSS0006645.1			transcript:PSS24698
CSS0031950.1			transcript:PSS11055
CSS0018306.1			transcript:PSS10299
CSS0018306.1			transcript:PSS04748
CSS0018306.1			transcript:PSR98547
CSS0018306.1			transcript:PSS24698
CSS0005397.1			transcript:PSS01552
CSS0005397.1			transcript:PSR92482
CSS0005397.1			transcript:PSR85200
CSS0027243.1			transcript:PSS30144
CSS0027243.1			transcript:PSS26574

## Sheet: Table S7
Table S7. Orthologous relationships between C.sinensis and Theobroma cacao
CsR2R3-MYB Gene ID				TcR2R3-MYB Gene ID
CSS0001915.1				transcript:EOY01853
CSS0001915.1				transcript:EOY03526
CSS0002706.1				transcript:EOX94461
CSS0002706.1				transcript:EOY06040
CSS0002706.1				transcript:EOY10933
CSS0002944.1				transcript:EOY00119
CSS0002944.1				transcript:EOY21046
CSS0004668.1				transcript:EOY02629
CSS0005060.1				transcript:EOX95661
CSS0005060.1				transcript:EOY23952
CSS0005397.1				transcript:EOX95365
CSS0005397.1				transcript:EOY06818
CSS0006222.1				transcript:EOX91783
CSS0006222.1				transcript:EOY15633
CSS0006645.1				transcript:EOX99281
CSS0006645.1				transcript:EOY28444
CSS0006645.1				transcript:EOY12766
CSS0007776.1				transcript:EOY31764
CSS0008766.1				transcript:EOY07929
CSS0008895.1				transcript:EOY29840
CSS0008895.1				transcript:EOY30569
CSS0009279.1				transcript:EOY24841
CSS0011374.1				transcript:EOY01853
CSS0012308.1				transcript:EOY27141
CSS0012508.1				transcript:EOY13972
CSS0013033.1				transcript:EOY28475
CSS0014361.1				transcript:EOY24841
CSS0014476.1				transcript:EOX94461
CSS0014476.1				transcript:EOY06040
CSS0014476.1				transcript:EOY10933
CSS0014730.1				transcript:EOY21840
CSS0014730.1				transcript:EOY03455
CSS0014780.1				transcript:EOY17258
CSS0015598.1				transcript:EOY02421
CSS0015964.1				transcript:EOY00119
CSS0015964.1				transcript:EOY21046
CSS0016430.1				transcript:EOY24459
CSS0016430.1				transcript:EOY22926
CSS0016556.1				transcript:EOY23175
CSS0016752.1				transcript:EOY07929
CSS0018306.1				transcript:EOY28444
CSS0018690.1				transcript:EOX96013
CSS0018690.1				transcript:EOY23175
CSS0021525.1				transcript:EOY20835
CSS0021675.1				transcript:EOX95226
CSS0021675.1				transcript:EOY06660
CSS0022389.1				transcript:EOY03277
CSS0023014.1				transcript:EOY27233
CSS0023014.1				transcript:EOY30300
CSS0023014.1				transcript:EOY30027
CSS0025715.1				transcript:EOY23173
CSS0026012.1				transcript:EOX90807
CSS0026012.1				transcript:EOX97694
CSS0026160.1				transcript:EOX96402
CSS0026160.1				transcript:EOY22813
CSS0026313.1				transcript:EOY07961
CSS0027243.1				transcript:EOX92094
CSS0027243.1				transcript:EOY16000
CSS0027686.1				transcript:EOY27239
CSS0027686.1				transcript:EOY30297
CSS0027686.1				transcript:EOY30028
CSS0027703.1				transcript:EOY03785
CSS0028032.1				transcript:EOY20741
CSS0028032.1				transcript:EOY02441
CSS0028169.1				transcript:EOY02421
CSS0029077.1				transcript:EOX91783
CSS0029077.1				transcript:EOY15633
CSS0029506.1				transcript:EOY11867
CSS0029616.1				transcript:EOX91552
CSS0029616.1				transcript:EOX98358
CSS0029851.1				transcript:EOY34142
CSS0029977.1				transcript:EOY32663
CSS0030465.1				transcript:EOX94461
CSS0030465.1				transcript:EOY06040
CSS0030465.1				transcript:EOY10933
CSS0031776.1				transcript:EOY20835
CSS0031950.1				transcript:EOX96820
CSS0033811.1				transcript:EOY24284
CSS0033978.1				transcript:EOX94461
CSS0033978.1				transcript:EOY10933
CSS0034016.1				transcript:EOX95365
CSS0034016.1				transcript:EOY06818
CSS0034420.1				transcript:EOY04004
CSS0034715.1				transcript:EOX99262
CSS0036026.1				transcript:EOY17937
CSS0036026.1				transcript:EOY07337
CSS0036526.1				transcript:EOY25138
CSS0036526.1				transcript:EOY25138
CSS0036919.1				transcript:EOY30027
CSS0037523.1				transcript:EOY01853
CSS0037523.1				transcript:EOY03526
CSS0038354.1				transcript:EOY22926
CSS0040328.1				transcript:EOX90807
CSS0040328.1				transcript:EOX97694
CSS0041393.1				transcript:EOY21235
CSS0045979.1				transcript:EOX95482
CSS0045979.1				transcript:EOY11786
CSS0046853.1				transcript:EOY06237
CSS0049966.1				transcript:EOY21840
CSS0049966.1				transcript:EOY03526
CSS0049966.1				transcript:EOY03455
CSS0050082.1				transcript:EOY22926
CSS0050082.1				transcript:EOY24459

## Sheet: Table S8
Table S8. Orthologous relationships between C.sinensis and Coffea canephora.
CsR2R3-MYB Gene ID			CcR2R3-MYB Gene ID
CSS0008766.1			transcript:CDP07049
CSS0030465.1			transcript:CDP03739
CSS0021675.1			transcript:CDP17088
CSS0014476.1			transcript:CDP03739
CSS0029851.1			transcript:CDP08996
CSS0002706.1			transcript:CDP03739
CSS0033978.1			transcript:CDP03739
CSS0006222.1			transcript:CDP00995
CSS0029616.1			transcript:CDP01282
CSS0029077.1			transcript:CDP00995
CSS0014780.1			transcript:CDP10649
CSS0029616.1			transcript:CDP07617
CSS0004668.1			transcript:CDP13286
CSS0011374.1			transcript:CDP00365
CSS0001915.1			transcript:CDP00365
CSS0034420.1			transcript:CDP00752
CSS0015964.1			transcript:CDP00641
CSS0037523.1			transcript:CDP00365
CSS0036026.1			transcript:CDP14078
CSS0030465.1			transcript:CDO99983
CSS0026160.1			transcript:CDP09459
CSS0040328.1			transcript:CDO96923
CSS0045979.1			transcript:CDP15162
CSS0026012.1			transcript:CDO96923
CSS0018690.1			transcript:CDP05209
CSS0018690.1			transcript:CDP08839
CSS0033978.1			transcript:CDO99983
CSS0006645.1			transcript:CDO99644
CSS0016556.1			transcript:CDP05209
CSS0025715.1			transcript:CDP05211
CSS0018306.1			transcript:CDO99644
CSS0021675.1			transcript:CDO98795
CSS0030465.1			transcript:CDO99233
CSS0014476.1			transcript:CDO99233
CSS0002706.1			transcript:CDO99233
CSS0046853.1			transcript:CDO99337
CSS0049966.1			transcript:CDP12307
CSS0027686.1			transcript:CDO97855
CSS0012308.1			transcript:CDO97896
CSS0021525.1			transcript:CDP12748
CSS0014730.1			transcript:CDP12307
CSS0031776.1			transcript:CDP12748
CSS0029506.1			transcript:CDP13654
CSS0012508.1			transcript:CDP13582
CSS0034715.1			transcript:CDP11889
CSS0006645.1			transcript:CDP11902
CSS0036026.1			transcript:CDP06538
CSS0016752.1			transcript:CDP06779
CSS0026313.1			transcript:CDP15285
CSS0008766.1			transcript:CDP06779
CSS0008895.1			transcript:CDP03217
CSS0007776.1			transcript:CDP02951
CSS0049966.1			transcript:CDP02253
CSS0006222.1			transcript:CDP02645
CSS0049966.1			transcript:CDP02230
CSS0015598.1			transcript:CDP02096
CSS0028169.1			transcript:CDP02096
CSS0001915.1			transcript:CDP02253
CSS0027703.1			transcript:CDP02338
CSS0048511.1			transcript:CDP01637
CSS0014730.1			transcript:CDP02230
CSS0029616.1			transcript:CDP02540
CSS0029077.1			transcript:CDP02645
CSS0037523.1			transcript:CDP02253
CSS0027243.1			transcript:CDP01469
CSS0050082.1			transcript:CDP09898
CSS0026160.1			transcript:CDP10001
CSS0016430.1			transcript:CDP09898
CSS0009279.1			transcript:CDP12068
CSS0008895.1			transcript:CDP08207
CSS0036526.1			transcript:CDP13053
CSS0014361.1			transcript:CDP12068
CSS0048639.1			transcript:CDP13053
CSS0031950.1			transcript:CDP04094

## Sheet: Table S9
Table S9. HPLC detected the content of catechins in different tissues
Catechins	AB	FL	SL	ML	OL	S	R
EGC	20.67±0.41	20.85±0.07	26.05±0.05	26.88±0.57	8.49±0.01	1.95±0.04	N.D.
C	1.65±0.01	1.67±0.13	1.24±0.01	0.86±0.14	0.25±0.02	5.54±0.07	N.D.
EC	4.76±0.11	5.13±0.29	4.78±0.04	4.56±0.10	3.14±0.06	0.8±0.16	1.8±0.19
EGCG	124.12±0.19	125.44±0.23	119.28±0.14	104.39±0.16	76.34±0.07	44.3±0.44	0.52±0.19
ECG	23.99±0.06	23.15±0.19	19.14±0.05	12.96±0.01	10.39±0.09	10.26±0.04	0.29±0.12
Note: The contents of EGC, C, EC, EGCG and ECG (mg·g-1 dry weight) were detected in seven different tissues of tea cultivar Lingtoudancong using HPLC system. Seven tissues were apical buds (AB), first leaves (FL), second leaves (SL), mature leaves (ML), old leaves (OL), young stems (S), and tender roots (R), respectively.
